# Supplementary material for: MOB1 Mediated Phospho-recognition in the Core Mammalian Hippo Pathway
Source: Mol Cell Proteomics. 2017 Apr 3;16(6):1098–110. doi: 10.1074/mcp.M116.065490 (PMC5461540; doi:10.1074/mcp.M116.065490)
Supplement: Supplemental Data [file 10.1074_M116.065490_mcp.M116.065490-2.xlsx]

## Sheet: Knight_SuppTable_SAINTexpress.t
Bait Mutation	Prey Accession	Prey Symbol	Spectra	Sum Spectra	Avg Spec	Num Replicates	Spectral counts across controls	AvgP	MaxP	FoldChange	BFDR	Average spectra of unique peptides
MOB4_3RtoA	NP_061854.1	DNAJC10	4|21	25	12.5	2	0|0	1	1	125	0	4
MOB4_3RtoA	NP_079472.1	GRPEL1	6|6	12	6	2	0|0	1	1	60	0	3.5
MOB4_3RtoA	NP_001035807.1	HIST2H2AA4	8|14	22	11	2	0|0	1	1	110	0	2.5
MOB4_3RtoA	NP_974199.1	GIPC1	6|15	21	10.5	2	0|0	1	1	105	0	4
MOB4	NP_079472.1	GRPEL1	8|24	32	16	2	0|0	1	1	160	0	4.5
MOB4	NP_006273.1	STK4	9|11	20	10	2	0|0	1	1	100	0	6
MOB4	NP_055336.1	SH3BP4	14|20	34	17	2	0|0	1	1	170	0	10
MOB4	NP_006272.2	STK3	9|10	19	9.5	2	0|0	1	1	95	0	6
MOB4	NP_974199.1	GIPC1	11|28	39	19.5	2	0|0	1	1	195	0	7.5
MOB4	NP_005313.1	HIST1H1B	4|7	11	5.5	2	0|0	1	1	55	0	3
MOB4	NP_478070.1	FAM207A	3|5	8	4	2	0|0	0.99	1	40	0	2.5
MOB4	NP_061854.1	DNAJC10	3|41	44	22	2	0|0	0.99	1	220	0	7.5
MOB4	NP_000382.3	TPP1	3|6	9	4.5	2	0|0	0.99	1	45	0	2
MOB4	NP_001679.2	ATP5F1	3|6	9	4.5	2	0|0	0.99	1	45	0	1.5
MOB4_3RtoA	NP_055336.1	SH3BP4	7|2	9	4.5	2	0|0	0.95	1	45	0	3.5
MOB4_3RtoA	NP_005313.1	HIST1H1B	2|6	8	4	2	0|0	0.95	1	40	0.01	2
MOB4	NP_061828.1	UBB	10|58	68	34	2	1|4	0.87	1	13.6	0.01	4.5
MOB4	NP_006079.1	TUBB4B	6|11	17	8.5	2	2|0	0.85	0.98	8.5	0.02	3
MOB4_3RtoA	NP_006079.1	TUBB4B	5|12	17	8.5	2	2|0	0.78	0.99	8.5	0.02	3
MOB4	NP_001016.1	RPS23	2|8	10	5	2	0|1	0.64	1	10	0.03	2.5
MOB4	NP_001213.2	CAMK2G	10|10	20	10	2	0|5	0.53	0.53	4	0.05	5.5
MOB4	NP_001258807.1	KHDRBS1	2|14	16	8	2	1|2	0.51	1	5.33	0.07	3
MOB4_3RtoA	NP_778235.1	HIST2H2AB	5|0	5	2.5	2	0|0	0.5	1	25	0.28	1
MOB4_3RtoA	NP_001004.2	RPS9	14|67	81	40.5	2	5|11	0.5	1	5.06	0.11	3.5
MOB4_3RtoA	NP_001892.1	CTGF	0|13	13	6.5	2	0|2	0.5	1	6.5	0.34	1
MOB4_3RtoA	NP_001006.1	RPS11	0|14	14	7	2	2|0	0.5	1	7	0.31	1.5
MOB4_3RtoA	NP_074035.1	MYH11	0|4	4	2	2	0|0	0.5	1	20	0.31	1.5
MOB4_3RtoA	NP_001116847.1	HIST2H3D	0|42	42	21	2	0|0	0.5	1	210	0.12	1.5
MOB4_3RtoA	NP_003320.2	TXN	0|5	5	2.5	2	0|0	0.5	1	25	0.28	1
MOB4_3RtoA	NP_006073.2	TUBA1B	0|32	32	16	2	0|0	0.5	1	160	0.12	4
MOB4_3RtoA	NP_001157930.1	ACTR3C	0|4	4	2	2	0|0	0.5	1	20	0.31	0.5
MOB4	NP_001004.2	RPS9	15|60	75	37.5	2	5|11	0.5	1	4.69	0.09	5.5
MOB4	NP_006308.3	BASP1	9|36	45	22.5	2	11|9	0.5	1	2.25	0.22	8
MOB4	Q6IFZ6	Krt77	4|0	4	2	2	0|0	0.5	1	20	0.31	0.5
MOB4	NP_061027.2	LRP1B	12|0	12	6	2	0|2	0.5	0.99	6	0.34	1
MOB4	NP_003472.2	USP5	0|7	7	3.5	2	0|0	0.5	1	35	0.23	2
MOB4	NP_005975.1	SLC25A1	0|12	12	6	2	0|0	0.5	1	60	0.18	2.5
MOB4	NP_003325.2	UBA1	0|8	8	4	2	0|1	0.5	1	8	0.27	2
MOB4	NP_005581.2	MRE11	0|5	5	2.5	2	0|0	0.5	1	25	0.28	1.5
MOB4	NP_004851.2	FXR2	0|4	4	2	2	0|0	0.5	1	20	0.31	1
MOB4	NP_004765.2	MED1	0|6	6	3	2	0|0	0.5	1	30	0.25	1.5
MOB4	NP_001203.1	C1QBP	0|5	5	2.5	2	0|0	0.5	1	25	0.28	1.5
MOB4	NP_003850.1	DPM1	0|6	6	3	2	0|0	0.5	1	30	0.25	1.5
MOB4	NP_001024.1	RRM1	0|7	7	3.5	2	0|0	0.5	1	35	0.23	1.5
MOB4	NP_074035.1	MYH11	0|35	35	17.5	2	0|0	0.5	1	175	0.12	3
MOB4	NP_005991.1	TUBA4A	0|67	67	33.5	2	0|6	0.5	1	11.17	0.24	6
MOB4	NP_001185648.1	RBBP7	0|5	5	2.5	2	0|0	0.5	1	25	0.28	1.5
MOB4	NP_001190174.1	RPS10	0|8	8	4	2	0|0	0.5	1	40	0.2	1.5
MOB4	NP_055427.2	FAM120A	0|4	4	2	2	0|0	0.5	1	20	0.31	1.5
MOB4	NP_002096.1	H2AFX	0|8	8	4	2	0|0	0.5	1	40	0.2	1
MOB4	NP_001035807.1	HIST2H2AA4	0|6	6	3	2	0|0	0.5	1	30	0.25	0.5
MOB4	NP_619541.1	H2AFV	0|6	6	3	2	0|0	0.5	1	30	0.25	0.5
MOB4	NP_006462.1	MYL12A	0|15	15	7.5	2	0|0	0.5	1	75	0.17	2
MOB4	NP_005723.2	RAD50	0|9	9	4.5	2	0|0	0.5	1	45	0.19	2
MOB4	NP_001035943.1	AJAP1	0|5	5	2.5	2	0|0	0.5	1	25	0.28	1
MOB4	NP_005724.1	KIF20A	0|4	4	2	2	0|0	0.5	1	20	0.31	1
MOB4	NP_056193.2	VPS13D	0|4	4	2	2	0|0	0.5	1	20	0.31	2
MOB4	NP_001119575.1	RACGAP1	0|4	4	2	2	0|0	0.5	1	20	0.31	1
MOB4_3RtoA	NP_001130034.1	AKAP2	0|3	3	1.5	2	0|0	0.49	0.98	15	0.34	1
MOB4	NP_001177411.1	PCSK5	3|0	3	1.5	2	0|0	0.49	0.98	15	0.34	1
MOB4	NP_112740.1	HNRNPDL	0|5	5	2.5	2	1|0	0.48	0.96	5	0.35	1
MOB4	NP_000978.1	RPL26	0|5	5	2.5	2	1|0	0.48	0.96	5	0.35	1
MOB4	NP_060282.1	CHCHD3	2|12	14	7	2	3|0	0.47	0.91	4.67	0.36	3
MOB4	NP_001153682.1	SLC25A13	0|12	12	6	2	0|3	0.46	0.91	4	0.36	2
MOB4_3RtoA	NP_619541.1	H2AFV	1|2	3	1.5	2	0|0	0.45	0.89	15	0.36	1
MOB4_3RtoA	NP_478070.1	FAM207A	2|0	2	1	2	0|0	0.45	0.89	10	0.36	0.5
MOB4_3RtoA	NP_001129676.1	RCC2	0|2	2	1	2	0|0	0.45	0.89	10	0.36	1
MOB4_3RtoA	NP_005717.3	TSFM	0|2	2	1	2	0|0	0.45	0.89	10	0.36	0.5
MOB4	NP_001135451.1	TP53BP1	2|0	2	1	2	0|0	0.45	0.89	10	0.36	1
MOB4	NP_001116847.1	HIST2H3D	1|2	3	1.5	2	0|0	0.45	0.89	15	0.36	1
MOB4	NP_002098.1	H3F3A	1|2	3	1.5	2	0|0	0.45	0.89	15	0.36	1
MOB4	NP_006187.2	PCBP1	2|0	2	1	2	0|0	0.45	0.89	10	0.36	1
MOB4	NP_056229.2	RPL36	2|0	2	1	2	0|0	0.45	0.89	10	0.36	1
MOB4	NP_005717.3	TSFM	1|2	3	1.5	2	0|0	0.45	0.89	15	0.36	1
MOB4	NP_004550.2	YBX1	1|2	3	1.5	2	0|0	0.45	0.89	15	0.36	1
MOB4	NP_000980.1	RPL30	2|0	2	1	2	0|0	0.45	0.89	10	0.36	0.5
MOB4	NP_006077.2	TUBB3	0|2	2	1	2	0|0	0.45	0.89	10	0.36	0.5
MOB4	NP_001094073.1	KDELR2	0|2	2	1	2	0|0	0.45	0.89	10	0.36	0.5
MOB4	NP_001005271.2	CHD3	0|2	2	1	2	0|0	0.45	0.89	10	0.36	0.5
MOB4	NP_001128527.1	TKT	0|2	2	1	2	0|0	0.45	0.89	10	0.36	0.5
MOB4	NP_001243618.1	MELK	0|2	2	1	2	0|0	0.45	0.89	10	0.36	0.5
MOB4	NP_005026.3	POLRMT	0|2	2	1	2	0|0	0.45	0.89	10	0.36	0.5
MOB4	NP_005849.1	AKAP8	0|2	2	1	2	0|0	0.45	0.89	10	0.36	0.5
MOB4	NP_056175.3	SKIV2L2	0|2	2	1	2	0|0	0.45	0.89	10	0.36	0.5
MOB4	NP_060616.1	MRM3	0|2	2	1	2	0|0	0.45	0.89	10	0.36	0.5
MOB4	NP_004484.1	HSD17B10	4|13	17	8.5	2	0|4	0.44	0.83	4.25	0.41	3.5
MOB4	NP_001892.1	CTGF	1|6	7	3.5	2	0|2	0.36	0.72	3.5	0.41	1.5
MOB4	NP_000977.1	RPL24	5|10	15	7.5	2	5|0	0.29	0.53	3	0.41	3
MOB4_3RtoA	NP_001016.1	RPS23	2|2	4	2	2	0|1	0.28	0.28	4	0.42	1.5
MOB4	NP_001006.1	RPS11	0|5	5	2.5	2	2|0	0.28	0.57	2.5	0.42	1.5
MOB4	NP_001185537.1	MAP7	2|10	12	6	2	0|5	0.27	0.53	2.4	0.42	3.5
MOB4	NP_000973.2	RPL21	4|2	6	3	2	2|0	0.25	0.41	3	0.43	2.5
MOB4	NP_004732.2	NOLC1	3|15	18	9	2	7|2	0.21	0.43	2	0.43	2
MOB4	NP_612510.1	TECR	0|4	4	2	2	2|0	0.2	0.41	2	0.43	1
MOB4	NP_001254485.1	PDCD6	0|8	8	4	2	0|5	0.15	0.3	1.6	0.44	1.5
MOB4	NP_001627.2	SLC25A6	2|0	2	1	2	1|0	0.14	0.28	2	0.44	1
MOB4	NP_001988.1	FAU	2|0	2	1	2	1|0	0.14	0.28	2	0.44	0.5
MOB4	NP_005959.2	HNRNPM	21|31	52	26	2	5|14	0.13	0.25	2.74	0.46	13
MOB4	NP_002626.1	SLC25A3	4|18	22	11	2	0|11	0.13	0.25	2	0.46	5.5
MOB4	NP_613075.1	H2AFY	0|7	7	3.5	2	2|3	0.13	0.25	1.4	0.45	2
MOB4	NP_000981.1	RPL27A	2|6	8	4	2	4|0	0.12	0.25	2	0.46	2
MOB4	NP_002129.2	HNRNPD	0|6	6	3	2	0|4	0.12	0.25	1.5	0.46	1
MOB4_3RtoA	NP_000973.2	RPL21	3|0	3	1.5	2	2|0	0.11	0.23	1.5	0.47	1
MOB4	NP_001182484.1	CLINT1	0|3	3	1.5	2	0|2	0.11	0.23	1.5	0.47	1
MOB4	NP_443749.5	PALM2	0|3	3	1.5	2	0|2	0.11	0.23	1.5	0.47	0.5
MOB4	NP_001164014.1	PGAM5	0|8	8	4	2	2|4	0.1	0.19	1.33	0.48	1.5
MOB4	NP_001244222.1	HNRNPH1	2|7	9	4.5	2	5|0	0.09	0.18	1.8	0.49	2.5
MOB4	NP_001008800.1	CCT3	0|4	4	2	2	0|3	0.09	0.18	1.33	0.49	1
MOB4	NP_001001.2	RPS6	3|9	12	6	2	2|5	0.07	0.14	1.71	0.5	2.5
MOB4	NP_000217.2	KRT9	5|11	16	8	2	0|8	0.06	0.11	2	0.5	4.5
MOB4_3RtoA	NP_000977.1	RPL24	2|6	8	4	2	5|0	0.05	0.09	1.6	0.51	2
MOB4_3RtoA	NP_001244222.1	HNRNPH1	3|6	9	4.5	2	5|0	0.05	0.09	1.8	0.5	2.5
MOB4	NP_005138.3	DNAJA3	3|2	5	2.5	2	0|3	0.05	0.07	1.67	0.51	2
MOB4_3RtoA	NP_000989.1	RPL37A	2|0	2	1	2	2|0	0.04	0.09	1	0.52	0.5
MOB4	NP_003964.3	RPL14	1|2	3	1.5	2	0|2	0.04	0.09	1.5	0.52	1
MOB4	NP_056474.2	RSL1D1	1|2	3	1.5	2	0|2	0.04	0.09	1.5	0.52	1
MOB4	NP_006657.1	RUVBL2	0|3	3	1.5	2	0|3	0.04	0.07	1	0.54	1
MOB4	NP_002574.2	PAWR	0|2	2	1	2	2|0	0.04	0.09	1	0.52	0.5
MOB4	NP_008869.1	SNRPD1	0|2	2	1	2	0|2	0.04	0.09	1	0.52	0.5
MOB4	NP_789782.1	CHMP4B	0|2	2	1	2	2|0	0.04	0.09	1	0.52	0.5
MOB4	NP_009207.2	CBX3	0|2	2	1	2	0|2	0.04	0.09	1	0.52	0.5
MOB4	NP_057123.1	C14orf166	0|2	2	1	2	0|2	0.04	0.09	1	0.52	0.5
MOB4	NP_001095867.1	HNRNPR	0|10	10	5	2	0|8	0.03	0.06	1.25	0.55	2
MOB4_3RtoA	NP_002625.1	PHB	3|0	3	1.5	2	4|0	0.01	0.02	0.75	0.57	1.5
MOB4_3RtoA	NP_001001.2	RPS6	3|7	10	5	2	2|5	0.01	0.01	1.43	0.59	2.5
MOB4	P00761	P00761	18|0	18	9	2	14|0	0.01	0.02	1.29	0.57	1
MOB4	NP_000971.1	RPL18A	2|0	2	1	2	3|0	0.01	0.02	0.67	0.56	1
MOB4	NP_150254.1	RPL13	6|14	20	10	2	8|4	0.01	0.02	1.67	0.56	5
MOB4	NP_742112.1	CAMK2D	19|8	27	13.5	2	11|4	0.01	0.01	1.8	0.58	6.5
MOB4	NP_000979.1	RPL27	5|0	5	2.5	2	1|4	0.01	0.03	1	0.55	1.5
MOB4	NP_000974.1	RPL22	2|7	9	4.5	2	4|3	0.01	0.01	1.29	0.58	1
MOB4	NP_112556.2	HNRNPAB	0|4	4	2	2	0|5	0.01	0.01	0.8	0.58	1
MOB4	NP_006004.2	RPL10	0|4	4	2	2	0|5	0.01	0.01	0.8	0.58	1
MOB4	NP_002259.1	KPNA4	0|2	2	1	2	0|3	0.01	0.02	0.67	0.56	0.5
MOB4	NP_001894.2	CTNNA1	0|2	2	1	2	0|3	0.01	0.02	0.67	0.56	0.5
MOB4_3RtoA	P00761	P00761	10|0	10	5	2	14|0	0	0	0.71	0.64	1.5
MOB4_3RtoA	NP_066944.1	EEF1B2	6|4	10	5	2	12|39	0	0	0.2	0.73	2
MOB4_3RtoA	NP_068803.1	HIST1H4J	16|52	68	34	2	17|79	0	0	0.71	0.72	5.5
MOB4_3RtoA	NP_112533.1	HNRNPA2B1	4|20	24	12	2	8|22	0	0	0.8	0.68	3
MOB4_3RtoA	NP_005959.2	HNRNPM	7|11	18	9	2	5|14	0	0	0.95	0.67	3.5
MOB4_3RtoA	NP_004492.2	HNRNPU	9|20	29	14.5	2	9|21	0	0	0.97	0.69	5.5
MOB4_3RtoA	NP_112552.1	HNRNPK	10|12	22	11	2	6|18	0	0	0.92	0.73	6
MOB4_3RtoA	NP_001010.2	RPS15A	4|14	18	9	2	6|16	0	0	0.82	0.68	4
MOB4_3RtoA	NP_003165.2	SVIL	10|11	21	10.5	2	36|93	0	0	0.16	0.73	6.5
MOB4_3RtoA	NP_002215.2	ITPR3	3|2	5	2.5	2	16|46	0	0	0.08	0.73	1.5
MOB4_3RtoA	NP_002939.2	RPL15	2|0	2	1	2	4|6	0	0	0.2	0.73	1
MOB4_3RtoA	NP_000962.2	RPL7	4|0	4	2	2	8|13	0	0	0.19	0.73	1.5
MOB4_3RtoA	NP_150644.1	RPL8	4|0	4	2	2	11|0	0	0	0.36	0.73	1
MOB4_3RtoA	NP_001093639.1	IMMT	8|7	15	7.5	2	20|48	0	0	0.22	0.73	4.5
MOB4_3RtoA	NP_000961.2	RPL6	7|0	7	3.5	2	19|35	0	0	0.13	0.73	3
MOB4_3RtoA	NP_001127841.1	LRRFIP2	3|13	16	8	2	31|31	0	0	0.26	0.73	3
MOB4_3RtoA	NP_057508.2	LUC7L3	2|0	2	1	2	5|0	0	0	0.4	0.73	1
MOB4_3RtoA	NP_001129487.1	ANXA2	18|30	48	24	2	32|201	0	0	0.21	0.73	8
MOB4_3RtoA	NP_001130046.1	LANCL1	7|3	10	5	2	9|20	0	0	0.34	0.73	4
MOB4_3RtoA	NP_056392.2	RAI14	10|0	10	5	2	47|133	0	0	0.06	0.73	4
MOB4_3RtoA	NP_001139699.1	RPS20	3|0	3	1.5	2	7|0	0	0	0.43	0.73	1
MOB4_3RtoA	NP_000840.2	GSTM3	35|88	123	61.5	2	67|141	0	0	0.59	0.73	12.5
MOB4_3RtoA	NP_690601.1	ARPC2	4|4	8	4	2	33|97	0	0	0.06	0.73	2.5
MOB4_3RtoA	NP_001159588.1	TMOD1	5|4	9	4.5	2	24|72	0	0	0.09	0.73	3
MOB4_3RtoA	NP_002147.2	HSPD1	3|0	3	1.5	2	10|28	0	0	0.08	0.73	1.5
MOB4_3RtoA	NP_056013.2	COBL	3|2	5	2.5	2	18|41	0	0	0.08	0.73	2
MOB4_3RtoA	NP_001677.2	ATP5B	9|3	12	6	2	23|32	0	0	0.22	0.73	5
MOB4_3RtoA	NP_001229528.1	RBM39	3|0	3	1.5	2	11|11	0	0	0.14	0.73	1.5
MOB4_3RtoA	NP_001138940.2	SPECC1L	3|2	5	2.5	2	10|49	0	0	0.08	0.73	2.5
MOB4_3RtoA	NP_001734.1	CALM2	17|26	43	21.5	2	43|29	0	0	0.6	0.73	2.5
MOB4_3RtoA	NP_001748.1	CBR1	73|174	247	123.5	2	132|353	0	0	0.51	0.73	13
MOB4_3RtoA	NP_001395.1	EEF1G	41|4	45	22.5	2	44|61	0	0	0.43	0.73	6.5
MOB4_3RtoA	NP_001531.1	HSPB1	2|2	4	2	2	5|9	0	0	0.29	0.73	2
MOB4_3RtoA	NP_002626.1	SLC25A3	2|0	2	1	2	0|11	0	0	0.18	0.73	1
MOB4_3RtoA	NP_000969.1	RPL23	4|2	6	3	2	3|6	0	0	0.67	0.73	1.5
MOB4_3RtoA	NP_000963.1	RPL7A	2|4	6	3	2	7|10	0	0	0.35	0.73	2
MOB4_3RtoA	NP_000995.1	RPLP2	4|0	4	2	2	8|9	0	0	0.24	0.73	2
MOB4_3RtoA	NP_001003.1	RPS8	3|2	5	2.5	2	14|13	0	0	0.19	0.73	1.5
MOB4_3RtoA	NP_005057.1	SFPQ	3|0	3	1.5	2	9|12	0	0	0.14	0.73	1
MOB4_3RtoA	NP_005711.1	ARPC1B	2|6	8	4	2	10|10	0	0	0.4	0.73	2
MOB4_3RtoA	NP_006126.1	CAPZA1	25|23	48	24	2	54|216	0	0	0.18	0.73	8
MOB4_3RtoA	NP_006127.1	CAPZA2	3|4	7	3.5	2	39|19	0	0	0.12	0.73	2.5
MOB4_3RtoA	NP_001611.1	AHNAK	8|5	13	6.5	2	33|39	0	0	0.18	0.73	4.5
MOB4_3RtoA	ENSEMBL:ENSBTAP00000016242	ENSEMBL:ENSBTAP00000016242	14|0	14	7	2	32|0	0	0	0.44	0.73	4
MOB4_3RtoA	P60712	ACTB	794|0	794	397	2	453|0	0	0	1.75	0.71	8
MOB4_3RtoA	NP_001017992.1	ACTBL2	27|7	34	17	2	87|4	0	0	0.37	0.73	2.5
MOB4_3RtoA	Q04695	KRT17	12|37	49	24.5	2	28|145	0	0	0.28	0.73	7
MOB4_3RtoA	NP_066298.1	HIST1H3F	9|0	9	4.5	2	17|0	0	0	0.53	0.67	2
MOB4_3RtoA	NP_066406.1	HIST1H2BB	11|0	11	5.5	2	8|49	0	0	0.19	0.73	1
MOB4_3RtoA	NP_066407.1	HIST1H2BD	12|42	54	27	2	12|91	0	0	0.52	0.73	2.5
MOB4_3RtoA	NP_002511.1	NPM1	7|4	11	5.5	2	16|25	0	0	0.27	0.73	2
MOB4_3RtoA	NP_003119.2	SPTBN1	135|293	428	214	2	290|593	0	0	0.48	0.73	68.5
MOB4_3RtoA	NP_008877.1	SPTBN2	11|14	25	12.5	2	60|133	0	0	0.13	0.73	8
MOB4_3RtoA	NP_112604.2	HNRNPC	3|2	5	2.5	2	8|39	0	0	0.11	0.73	2
MOB4_3RtoA	NP_004915.2	ACTN4	188|170	358	179	2	268|679	0	0	0.38	0.73	36.5
MOB4_3RtoA	NP_001123476.1	ACTN1	30|30	60	30	2	44|41	0	0	0.71	0.73	8.5
MOB4_3RtoA	NP_001074248.1	MYO1C	38|64	102	51	2	109|293	0	0	0.25	0.73	20.5
MOB4_3RtoA	NP_002464.1	MYH9	604|964	1568	784	2	938|2548	0	0	0.45	0.73	106
MOB4_3RtoA	NP_005955.3	MYH10	110|151	261	130.5	2	168|279	0	0	0.58	0.73	38.5
MOB4_3RtoA	NP_112240.1	ARPC5L	2|2	4	2	2	9|8	0	0	0.24	0.73	1.5
MOB4_3RtoA	NP_149130.1	CALD1	38|6	44	22	2	58|23	0	0	0.54	0.73	9
MOB4_3RtoA	NP_003118.2	SPTAN1	185|337	522	261	2	410|15	0	0	1.23	0.73	87.5
MOB4_3RtoA	NP_001143.2	SLC25A5	18|32	50	25	2	5|24	0	0	1.72	0.64	6
MOB4_3RtoA	NP_291024.1	MYL12B	20|14	34	17	2	39|15	0	0	0.63	0.73	3.5
MOB4_3RtoA	NP_006088.2	MYL9	13|4	17	8.5	2	28|12	0	0	0.42	0.73	1.5
MOB4_3RtoA	NP_055803.2	LIMCH1	33|36	69	34.5	2	75|130	0	0	0.34	0.73	15
MOB4_3RtoA	NP_066299.2	MYL6	42|68	110	55	2	73|164	0	0	0.46	0.73	9.5
MOB4_3RtoA	NP_004386.2	DBN1	47|43	90	45	2	70|173	0	0	0.37	0.73	11.5
MOB4_3RtoA	NP_001121134.1	GSN	12|8	20	10	2	36|32	0	0	0.29	0.73	7
MOB4_3RtoA	NP_001123630.1	MYO1B	25|29	54	27	2	63|114	0	0	0.31	0.73	15.5
MOB4_3RtoA	NP_005222.2	CTTN	21|6	27	13.5	2	59|22	0	0	0.33	0.73	9
MOB4_3RtoA	NP_001129171.1	YWHAZ	3|0	3	1.5	2	4|14	0	0	0.17	0.73	1.5
MOB4_3RtoA	NP_006752.1	YWHAE	2|0	2	1	2	4|42	0	0	0.04	0.73	1
MOB4_3RtoA	NP_001137357.1	PPP1R12A	7|12	19	9.5	2	29|56	0	0	0.22	0.73	6
MOB4_3RtoA	NP_000552.2	GSTM1	32|30	62	31	2	81|13	0	0	0.66	0.73	11
MOB4_3RtoA	NP_705935.1	TPM3	38|31	69	34.5	2	108|20	0	0	0.54	0.73	8
MOB4_3RtoA	NP_001018006.1	TPM1	15|10	25	12.5	2	75|151	0	0	0.11	0.73	5.5
MOB4_3RtoA	NP_001138632.1	TPM4	21|6	27	13.5	2	42|4	0	0	0.59	0.73	4
MOB4_3RtoA	NP_998839.1	TPM2	9|7	16	8	2	14|20	0	0	0.47	0.73	4.5
MOB4_3RtoA	NP_001157789.1	FLNB	138|105	243	121.5	2	264|451	0	0	0.34	0.73	56
MOB4_3RtoA	NP_001447.2	FLNA	218|270	488	244	2	382|615	0	0	0.49	0.73	60
MOB4_3RtoA	NP_733821.1	LMNA	4|9	13	6.5	2	14|53	0	0	0.19	0.73	3.5
MOB4_3RtoA	NP_821133.1	TUBB	6|15	21	10.5	2	12|49	0	0	0.34	0.73	3
MOB4_3RtoA	NP_001185709.1	ARPC4	5|5	10	5	2	9|20	0	0	0.34	0.73	3.5
MOB4_3RtoA	NP_001189360.1	PRDX1	5|8	13	6.5	2	2|14	0	0	0.81	0.73	4.5
MOB4_3RtoA	NP_005349.3	LMO7	52|85	137	68.5	2	122|220	0	0	0.4	0.73	23.5
MOB4_3RtoA	NP_001231903.1	PPP1CC	4|4	8	4	2	6|9	0	0	0.53	0.73	2
MOB4_3RtoA	NP_874365.3	SCRIB	6|18	24	12	2	17|49	0	0	0.36	0.73	7.5
MOB4_3RtoA	NP_001243193.1	FLII	9|10	19	9.5	2	33|6	0	0	0.49	0.73	6
MOB4_3RtoA	NP_001091678.1	HNRNPF	3|0	3	1.5	2	1|8	0	0	0.33	0.73	1
MOB4_3RtoA	NP_001244263.1	ATP5A1	2|5	7	3.5	2	14|31	0	0	0.16	0.73	2.5
MOB4_3RtoA	NP_954657.1	KRT18	12|54	66	33	2	47|116	0	0	0.4	0.73	7
MOB4_3RtoA	NP_958786.1	PLEC	49|92	141	70.5	2	228|1	0	0	0.62	0.73	37.5
MOB4_3RtoA	NP_001393.1	EEF1A1	54|53	107	53.5	2	89|38	0	0	0.84	0.73	10
MOB4_3RtoA	NP_000843.1	GSTP1	90|452	542	271	2	150|1175	0	0	0.41	0.73	13
MOB4_3RtoA	NP_000998.1	RPS4X	11|8	19	9.5	2	23|8	0	0	0.61	0.73	5
MOB4_3RtoA	NP_003861.1	IQGAP1	41|46	87	43.5	2	116|234	0	0	0.25	0.73	23
MOB4_3RtoA	NP_004850.1	CLTC	15|13	28	14	2	51|161	0	0	0.13	0.73	9.5
MOB4_3RtoA	NP_004387.1	DDX5	2|7	9	4.5	2	6|22	0	0	0.32	0.73	3
MOB4_3RtoA	NP_004921.1	CAPZB	67|36	103	51.5	2	117|77	0	0	0.53	0.73	10.5
MOB4_3RtoA	NP_005310.1	HIST1H1C	2|0	2	1	2	4|51	0	0	0.04	0.73	0.5
MOB4_3RtoA	NP_005713.1	ACTR2	8|4	12	6	2	20|29	0	0	0.24	0.73	4
MOB4_3RtoA	NP_005712.1	ACTR3	11|0	11	5.5	2	26|40	0	0	0.17	0.73	3.5
MOB4_3RtoA	NP_958431.2	MPRIP	30|20	50	25	2	82|96	0	0	0.28	0.73	14
MOB4_3RtoA	NP_004989.2	MYO1E	10|11	21	10.5	2	33|59	0	0	0.23	0.73	6.5
MOB4_3RtoA	NP_006588.1	HSPA8	16|16	32	16	2	33|65	0	0	0.33	0.73	10.5
MOB4_3RtoA	NP_005338.1	HSPA5	19|21	40	20	2	22|35	0	0	0.7	0.73	10
MOB4_3RtoA	NP_004125.3	HSPA9	13|15	28	14	2	25|28	0	0	0.53	0.73	8.5
MOB4_3RtoA	NP_005337.2	HSPA1B	6|7	13	6.5	2	16|30	0	0	0.28	0.73	4
MOB4_3RtoA	NP_003371.2	VIM	93|142	235	117.5	2	184|554	0	0	0.32	0.73	27
MOB4_3RtoA	Q3KNV1	KRT7	9|45	54	27	2	36|189	0	0	0.24	0.73	7.5
MOB4_3RtoA	P05787	KRT8	7|39	46	23	2	44|179	0	0	0.21	0.73	7.5
MOB4_3RtoA	ENSEMBL:ENSBTAP00000038253	ENSEMBL:ENSBTAP00000038253	1|0	1	0.5	2	0|0	0	0	5	0.73	0.5
MOB4_3RtoA	NP_055140.1	CORO1C	12|20	32	16	2	11|23	0	0	0.94	0.7	6.5
MOB4_3RtoA	NP_055362.1	TMOD3	26|29	55	27.5	2	48|100	0	0	0.37	0.73	11.5
MOB4_3RtoA	NP_115742.3	METTL26	3|0	3	1.5	2	9|18	0	0	0.11	0.73	1
MOB4_3RtoA	NP_009035.3	RPL10A	2|0	2	1	2	4|20	0	0	0.08	0.73	1
MOB4_3RtoA	NP_006308.3	BASP1	4|0	4	2	2	11|9	0	0	0.2	0.73	1.5
MOB4_3RtoA	NP_671492.1	PALM2-AKAP2	3|0	3	1.5	2	15|41	0	0	0.05	0.73	1
MOB4_3RtoA	NP_005372.2	NCL	5|14	19	9.5	2	23|61	0	0	0.23	0.73	6
MOB4_3RtoA	NP_001123917.1	SSFA2	3|6	9	4.5	2	7|38	0	0	0.2	0.73	3.5
MOB4_3RtoA	NP_112598.2	EPPK1	14|9	23	11.5	2	4|70	0	0	0.31	0.73	3.5
MOB4_3RtoA	NP_057103.2	LUC7L2	2|0	2	1	2	10|0	0	0	0.2	0.73	1
MOB4_3RtoA	NP_005710.1	ARPC3	3|3	6	3	2	8|5	0	0	0.46	0.73	2
MOB4_3RtoA	NP_061828.1	UBB	3|4	7	3.5	2	1|4	0	0.01	1.4	0.59	1.5
MOB4_3RtoA	NP_000996.2	RPS3	3|6	9	4.5	2	17|19	0	0	0.25	0.73	3
MOB4_3RtoA	NP_001185986.1	RPS17L	2|0	2	1	2	5|4	0	0	0.22	0.73	1
MOB4_3RtoA	NP_002304.3	ABLIM1	2|2	4	2	2	13|45	0	0	0.07	0.73	1.5
MOB4_3RtoA	NP_001164006.1	ATAD3A	2|0	2	1	2	5|8	0	0	0.15	0.73	1
MOB4_3RtoA	NP_056363.2	DST	3|0	3	1.5	2	29|78	0	0	0.03	0.73	0.5
MOB4_3RtoA	NP_001186558.1	MYL6B	9|0	9	4.5	2	13|18	0	0	0.29	0.73	1.5
MOB4_3RtoA	NP_001011.1	RPS16	3|5	8	4	2	8|16	0	0	0.33	0.73	2
MOB4_3RtoA	NP_000958.1	RPL3	2|0	2	1	2	6|11	0	0	0.12	0.73	1
MOB4_3RtoA	NP_000959.2	RPL4	3|0	3	1.5	2	12|13	0	0	0.12	0.73	1
MOB4_3RtoA	NP_002943.2	RPS2	1|0	1	0.5	2	14|17	0	0	0.03	0.73	0.5
MOB4_3RtoA	NP_001092047.1	RPL31	2|3	5	2.5	2	2|4	0	0	0.83	0.73	1
MOB4_3RtoA	NP_000966.2	RPL11	1|0	1	0.5	2	9|3	0	0	0.08	0.73	0.5
MOB4_3RtoA	NP_000975.2	RPL23A	1|2	3	1.5	2	3|12	0	0	0.2	0.73	1
MOB4_3RtoA	NP_055096.2	PUF60	1|0	1	0.5	2	10|0	0	0	0.1	0.73	0.5
MOB4_3RtoA	NP_613075.1	H2AFY	1|0	1	0.5	2	2|3	0	0	0.2	0.73	0.5
MOB4_3RtoA	NP_006400.2	ARPC1A	2|0	2	1	2	7|11	0	0	0.11	0.73	0.5
MOB4_3RtoA	NP_001093422.2	ITPR1	1|0	1	0.5	2	5|43	0	0	0.02	0.73	0.5
MOB4_3RtoA	NP_004550.2	YBX1	1|0	1	0.5	2	0|0	0	0	5	0.73	0.5
MOB4_3RtoA	NP_000990.1	RPL38	1|0	1	0.5	2	5|2	0	0	0.14	0.73	0.5
MOB4_3RtoA	NP_003477.4	SLC7A5	1|0	1	0.5	2	1|0	0	0	1	0.73	0.5
MOB4_3RtoA	NP_003125.3	SRP14	1|0	1	0.5	2	1|6	0	0	0.14	0.73	0.5
MOB4_3RtoA	NP_056183.2	PANX1	1|0	1	0.5	2	0|0	0	0	5	0.73	0.5
MOB4_3RtoA	NP_000974.1	RPL22	2|2	4	2	2	4|3	0	0	0.57	0.73	1
MOB4_3RtoA	NP_000983.1	RPL29	1|0	1	0.5	2	0|0	0	0	5	0.73	0.5
MOB4_3RtoA	NP_444505.1	RPLP0	1|0	1	0.5	2	7|17	0	0	0.04	0.73	0.5
MOB4_3RtoA	NP_001138303.1	PHB2	1|0	1	0.5	2	7|17	0	0	0.04	0.73	0.5
MOB4_3RtoA	NP_001189399.1	RPS10-NUDT3	1|4	5	2.5	2	4|10	0	0	0.36	0.73	1.5
MOB4_3RtoA	NP_001257419.1	RPL18	1|2	3	1.5	2	4|12	0	0	0.19	0.73	1
MOB4_3RtoA	NP_000602.1	CD59	1|0	1	0.5	2	10|0	0	0	0.1	0.73	0.5
MOB4_3RtoA	NP_775752.1	MISP	1|16	17	8.5	2	16|47	0	0	0.27	0.73	4
MOB4_3RtoA	NP_001243728.1	GAPDH	1|0	1	0.5	2	6|37	0	0	0.02	0.73	0.5
MOB4_3RtoA	NP_001530.1	DNAJA1	1|0	1	0.5	2	1|12	0	0	0.08	0.73	0.5
MOB4_3RtoA	NP_006176.2	NUMA1	1|0	1	0.5	2	6|20	0	0	0.04	0.73	0.5
MOB4_3RtoA	NP_060282.1	CHCHD3	1|0	1	0.5	2	3|0	0	0	0.33	0.73	0.5
MOB4_3RtoA	NP_000994.1	RPLP1	1|0	1	0.5	2	3|5	0	0	0.12	0.73	0.5
MOB4_3RtoA	NP_072045.1	RPS18	1|27	28	14	2	7|55	0	0	0.45	0.73	2.5
MOB4_3RtoA	NP_001924.2	DLST	1|0	1	0.5	2	1|0	0	0	1	0.73	0.5
MOB4_3RtoA	NP_001123527.1	EEF1D	1|0	1	0.5	2	0|5	0	0	0.2	0.73	0.5
MOB4_3RtoA	NP_001138880.1	NONO	3|2	5	2.5	2	5|7	0	0	0.42	0.73	1
MOB4_3RtoA	NP_001000.2	RPS5	1|0	1	0.5	2	1|8	0	0	0.11	0.73	0.5
MOB4_3RtoA	NP_001524.2	HNRNPL	1|0	1	0.5	2	2|7	0	0	0.11	0.73	0.5
MOB4_3RtoA	NP_009140.1	RPL35	2|0	2	1	2	5|5	0	0	0.2	0.73	0.5
MOB4_3RtoA	NP_068733.1	CFL2	1|0	1	0.5	2	4|8	0	0	0.08	0.73	0.5
MOB4_3RtoA	NP_001107018.1	LIMA1	2|0	2	1	2	10|63	0	0	0.03	0.73	0.5
MOB4_3RtoA	NP_001012321.1	RPSA	0|7	7	3.5	2	4|11	0	0	0.47	0.73	1.5
MOB4_3RtoA	NP_079005.3	MYH14	0|53	53	26.5	2	0|59	0	0	0.9	0.7	2
MOB4_3RtoA	NP_031381.2	HSP90AB1	0|5	5	2.5	2	7|42	0	0	0.1	0.73	1.5
MOB4_3RtoA	NP_036611.2	YWHAG	0|3	3	1.5	2	1|8	0	0	0.33	0.73	1
MOB4_3RtoA	NP_001158275.1	RBMX	0|6	6	3	2	0|30	0	0	0.2	0.73	1.5
MOB4_3RtoA	NP_001186883.1	ACTG1	0|837	837	418.5	2	0|1427	0	0	0.59	0.73	5
MOB4_3RtoA	NP_001091.1	ACTA1	0|78	78	39	2	0|124	0	0	0.63	0.73	2
MOB4_3RtoA	NP_510880.2	MYO18A	0|3	3	1.5	2	3|51	0	0	0.06	0.73	1
MOB4_3RtoA	P08727	KRT19	0|2	2	1	2	4|59	0	0	0.03	0.73	0.5
MOB4_3RtoA	NP_001091974.1	DDX17	0|6	6	3	2	3|19	0	0	0.27	0.73	1.5
MOB4_3RtoA	NP_001180345.1	DDX3X	0|4	4	2	2	6|29	0	0	0.11	0.73	1
MOB4_3RtoA	NP_112420.1	HNRNPA1	0|4	4	2	2	4|14	0	0	0.22	0.73	1.5
MOB4_3RtoA	NP_001008.1	RPS13	0|3	3	1.5	2	3|10	0	0	0.23	0.73	1
MOB4_3RtoA	NP_001019.1	RPS25	0|4	4	2	2	2|6	0	0	0.5	0.73	1
MOB4_3RtoA	NP_000997.1	RPS3A	0|4	4	2	2	9|26	0	0	0.11	0.73	1
MOB4_3RtoA	NP_001095867.1	HNRNPR	0|2	2	1	2	0|8	0	0	0.25	0.73	0.5
MOB4_3RtoA	NP_001185537.1	MAP7	0|2	2	1	2	0|5	0	0	0.4	0.73	0.5
MOB4_3RtoA	TRYP_PIG	TRYP_PIG	0|25	25	12.5	2	0|28	0	0	0.89	0.66	0.5
MOB4	NP_001348.2	DHX9	3|12	15	7.5	2	6|21	0	0	0.56	0.73	4.5
MOB4	NP_066944.1	EEF1B2	4|4	8	4	2	12|39	0	0	0.16	0.73	2
MOB4	NP_068803.1	HIST1H4J	19|73	92	46	2	17|79	0	0	0.96	0.72	6.5
MOB4	NP_037414.3	UHRF1	3|3	6	3	2	8|3	0	0	0.55	0.73	2.5
MOB4	NP_072045.1	RPS18	3|7	10	5	2	7|55	0	0	0.16	0.73	2
MOB4	NP_112533.1	HNRNPA2B1	5|16	21	10.5	2	8|22	0	0	0.7	0.7	5.5
MOB4	NP_112552.1	HNRNPK	5|12	17	8.5	2	6|18	0	0	0.71	0.73	6
MOB4	NP_001010.2	RPS15A	5|12	17	8.5	2	6|16	0	0	0.77	0.68	4
MOB4	NP_597728.1	PPP1R18	3|0	3	1.5	2	6|6	0	0	0.25	0.73	1.5
MOB4	NP_000960.2	RPL5	3|6	9	4.5	2	2|8	0	0	0.9	0.63	2.5
MOB4	NP_001091678.1	HNRNPF	3|5	8	4	2	1|8	0	0	0.89	0.63	3
MOB4	NP_001091974.1	DDX17	4|15	19	9.5	2	3|19	0	0	0.86	0.67	6
MOB4	NP_653174.3	NEXN	2|1	3	1.5	2	6|10	0	0	0.19	0.73	1.5
MOB4	NP_001020.2	RPS26	3|0	3	1.5	2	5|6	0	0	0.27	0.73	1
MOB4	NP_003165.2	SVIL	29|25	54	27	2	36|93	0	0	0.42	0.73	18
MOB4	NP_002943.2	RPS2	5|6	11	5.5	2	14|17	0	0	0.35	0.73	3
MOB4	NP_002215.2	ITPR3	5|10	15	7.5	2	16|46	0	0	0.24	0.73	5.5
MOB4	NP_009035.3	RPL10A	3|0	3	1.5	2	4|20	0	0	0.12	0.73	1.5
MOB4	NP_000652.2	RPL9	2|2	4	2	2	1|11	0	0	0.33	0.73	1.5
MOB4	NP_150644.1	RPL8	3|0	3	1.5	2	11|0	0	0	0.27	0.73	1
MOB4	NP_001103444.1	SYNPO	2|2	4	2	2	4|15	0	0	0.21	0.73	1.5
MOB4	NP_438171.1	CORO2A	5|5	10	5	2	8|19	0	0	0.37	0.73	3
MOB4	NP_000959.2	RPL4	5|4	9	4.5	2	12|13	0	0	0.36	0.73	3
MOB4	NP_000961.2	RPL6	8|0	8	4	2	19|35	0	0	0.15	0.73	3.5
MOB4	NP_444505.1	RPLP0	4|8	12	6	2	7|17	0	0	0.5	0.73	4
MOB4	NP_055096.2	PUF60	4|0	4	2	2	10|0	0	0	0.4	0.73	1.5
MOB4	NP_001121134.1	GSN	28|22	50	25	2	36|32	0	0	0.74	0.73	12.5
MOB4	NP_001123917.1	SSFA2	11|25	36	18	2	7|38	0	0	0.8	0.71	11.5
MOB4	NP_055018.2	AP2A1	3|0	3	1.5	2	3|31	0	0	0.09	0.73	1.5
MOB4	NP_001129487.1	ANXA2	24|64	88	44	2	32|201	0	0	0.38	0.73	14
MOB4	NP_001130046.1	LANCL1	5|9	14	7	2	9|20	0	0	0.48	0.73	3.5
MOB4	NP_361013.3	LUZP1	6|3	9	4.5	2	7|32	0	0	0.23	0.73	4
MOB4	NP_001138303.1	PHB2	4|0	4	2	2	7|17	0	0	0.17	0.73	2
MOB4	NP_001139699.1	RPS20	3|3	6	3	2	7|0	0	0	0.86	0.73	2
MOB4	NP_006400.2	ARPC1A	5|0	5	2.5	2	7|11	0	0	0.28	0.73	1.5
MOB4	NP_000840.2	GSTM3	42|92	134	67	2	67|141	0	0	0.64	0.73	15
MOB4	NP_690601.1	ARPC2	21|11	32	16	2	33|97	0	0	0.25	0.73	8
MOB4	NP_004125.3	HSPA9	22|34	56	28	2	25|28	0	0	1.06	0.71	16.5
MOB4	NP_775752.1	MISP	15|27	42	21	2	16|47	0	0	0.67	0.73	12
MOB4	NP_001186269.1	RPL17	2|0	2	1	2	9|11	0	0	0.1	0.73	1
MOB4	NP_002147.2	HSPD1	8|19	27	13.5	2	10|28	0	0	0.71	0.73	8
MOB4	NP_056013.2	COBL	7|9	16	8	2	18|41	0	0	0.27	0.73	5
MOB4	NP_001677.2	ATP5B	12|13	25	12.5	2	23|32	0	0	0.45	0.73	9.5
MOB4	NP_002813.3	TWF1	3|0	3	1.5	2	6|4	0	0	0.3	0.73	1
MOB4	NP_001229528.1	RBM39	5|5	10	5	2	11|11	0	0	0.45	0.73	4
MOB4	NP_056363.2	DST	10|12	22	11	2	29|78	0	0	0.21	0.73	6.5
MOB4	NP_874365.3	SCRIB	7|12	19	9.5	2	17|49	0	0	0.29	0.73	6
MOB4	NP_001138940.2	SPECC1L	4|12	16	8	2	10|49	0	0	0.27	0.73	4.5
MOB4	NP_001243728.1	GAPDH	3|17	20	10	2	6|37	0	0	0.47	0.73	4
MOB4	NP_001257419.1	RPL18	4|4	8	4	2	4|12	0	0	0.5	0.73	2
MOB4	NP_004095.4	FASN	2|2	4	2	2	4|21	0	0	0.16	0.73	1.5
MOB4	NP_001734.1	CALM2	18|30	48	24	2	43|29	0	0	0.67	0.73	5
MOB4	NP_001748.1	CBR1	86|175	261	130.5	2	132|353	0	0	0.54	0.73	15.5
MOB4	NP_001395.1	EEF1G	21|18	39	19.5	2	44|61	0	0	0.37	0.73	8.5
MOB4	NP_001531.1	HSPB1	3|8	11	5.5	2	5|9	0	0	0.79	0.66	3
MOB4	NP_000969.1	RPL23	3|9	12	6	2	3|6	0	0.01	1.33	0.59	2.5
MOB4	NP_000972.1	RPL19	4|3	7	3.5	2	9|4	0	0	0.54	0.73	2
MOB4	NP_000995.1	RPLP2	4|4	8	4	2	8|9	0	0	0.47	0.73	2.5
MOB4	NP_001009.1	RPS15	5|2	7	3.5	2	3|13	0	0	0.44	0.73	2
MOB4	NP_001011.1	RPS16	5|8	13	6.5	2	8|16	0	0	0.54	0.73	3.5
MOB4	NP_001013.1	RPS19	2|13	15	7.5	2	7|56	0	0	0.24	0.73	2.5
MOB4	NP_001002.1	RPS7	2|6	8	4	2	7|18	0	0	0.32	0.73	2.5
MOB4	NP_001003.1	RPS8	9|4	13	6.5	2	14|13	0	0	0.48	0.73	4
MOB4	NP_002696.3	PPL	2|4	6	3	2	0|21	0	0	0.29	0.73	2
MOB4	NP_000108.1	EMD	4|4	8	4	2	2|10	0	0	0.67	0.73	3
MOB4	NP_004387.1	DDX5	7|27	34	17	2	6|22	0	0	1.21	0.66	8.5
MOB4	NP_004556.1	PEX14	2|0	2	1	2	4|9	0	0	0.15	0.73	1
MOB4	NP_005057.1	SFPQ	3|13	16	8	2	9|12	0	0	0.76	0.68	5
MOB4	NP_005710.1	ARPC3	7|5	12	6	2	8|5	0	0	0.92	0.65	3
MOB4	NP_005711.1	ARPC1B	5|8	13	6.5	2	10|10	0	0	0.65	0.73	3.5
MOB4	NP_005608.1	RPS14	2|0	2	1	2	11|8	0	0	0.11	0.73	1
MOB4	NP_002304.3	ABLIM1	9|23	32	16	2	13|45	0	0	0.55	0.73	7
MOB4	NP_006089.1	RACK1	2|9	11	5.5	2	6|29	0	0	0.31	0.73	3
MOB4	NP_006126.1	CAPZA1	64|33	97	48.5	2	54|216	0	0	0.36	0.73	10
MOB4	NP_006127.1	CAPZA2	19|6	25	12.5	2	39|19	0	0	0.43	0.73	5.5
MOB4	NP_005372.2	NCL	11|30	41	20.5	2	23|61	0	0	0.49	0.73	9.5
MOB4	NP_001012321.1	RPSA	2|9	11	5.5	2	4|11	0	0	0.73	0.66	3
MOB4	NP_009210.1	U2AF2	2|0	2	1	2	7|13	0	0	0.1	0.73	1
MOB4	NP_001611.1	AHNAK	16|16	32	16	2	33|39	0	0	0.44	0.73	11.5
MOB4	NP_006176.2	NUMA1	3|0	3	1.5	2	6|20	0	0	0.12	0.73	1.5
MOB4	NP_055140.1	CORO1C	11|36	47	23.5	2	11|23	0	0	1.38	0.65	8
MOB4	NP_055362.1	TMOD3	56|39	95	47.5	2	48|100	0	0	0.64	0.73	15.5
MOB4	NP_004990.3	MYO6	6|13	19	9.5	2	7|48	0	0	0.35	0.73	5.5
MOB4	P60712	ACTB	856|0	856	428	2	453|0	0	0	1.89	0.69	5.5
MOB4	NP_005713.1	ACTR2	12|7	19	9.5	2	20|29	0	0	0.39	0.73	4.5
MOB4	NP_001091.1	ACTA1	95|106	201	100.5	2	0|124	0	0	1.62	0.72	3.5
MOB4	NP_001017992.1	ACTBL2	8|6	14	7	2	87|4	0	0	0.15	0.73	2.5
MOB4	Q04695	KRT17	23|51	74	37	2	28|145	0	0	0.43	0.73	12.5
MOB4	P08727	KRT19	4|12	16	8	2	4|59	0	0	0.25	0.73	4.5
MOB4	NP_000412.3	KRT10	2|9	11	5.5	2	0|85	0	0	0.13	0.73	3.5
MOB4	NP_066390.1	HIST1H2AE	7|0	7	3.5	2	12|0	0	0	0.58	0.64	1
MOB4	NP_734466.1	HIST1H2AA	2|0	2	1	2	0|11	0	0	0.18	0.73	0.5
MOB4	NP_002097.1	H2AFZ	1|0	1	0.5	2	0|0	0	0	5	0.73	0.5
MOB4	NP_066407.1	HIST1H2BD	19|65	84	42	2	12|91	0	0	0.82	0.72	5
MOB4	NP_002511.1	NPM1	8|23	31	15.5	2	16|25	0	0	0.76	0.7	5.5
MOB4	NP_003119.2	SPTBN1	213|364	577	288.5	2	290|593	0	0	0.65	0.73	103
MOB4	NP_008877.1	SPTBN2	28|58	86	43	2	60|133	0	0	0.45	0.73	24.5
MOB4	NP_001447.2	FLNA	326|355	681	340.5	2	382|615	0	0	0.68	0.73	77.5
MOB4	NP_001157789.1	FLNB	209|194	403	201.5	2	264|451	0	0	0.56	0.73	72
MOB4	NP_057103.2	LUC7L2	3|0	3	1.5	2	10|0	0	0	0.3	0.73	1
MOB4	NP_112604.2	HNRNPC	6|3	9	4.5	2	8|39	0	0	0.19	0.73	2.5
MOB4	NP_004915.2	ACTN4	255|263	518	259	2	268|679	0	0	0.55	0.73	44
MOB4	NP_001123476.1	ACTN1	32|49	81	40.5	2	44|41	0	0	0.95	0.72	13
MOB4	NP_001074248.1	MYO1C	83|116	199	99.5	2	109|293	0	0	0.5	0.73	36.5
MOB4	NP_002464.1	MYH9	978|1216	2194	1097	2	938|2548	0	0	0.63	0.73	121
MOB4	NP_005955.3	MYH10	97|221	318	159	2	168|279	0	0	0.71	0.73	54.5
MOB4	NP_079005.3	MYH14	17|58	75	37.5	2	0|59	0	0	1.27	0.7	3
MOB4	NP_112240.1	ARPC5L	5|2	7	3.5	2	9|8	0	0	0.41	0.73	2.5
MOB4	NP_115584.1	ANTXR1	4|2	6	3	2	2|7	0	0	0.67	0.73	2
MOB4	NP_149130.1	CALD1	66|44	110	55	2	58|23	0	0	1.36	0.71	19
MOB4	NP_002939.2	RPL15	4|8	12	6	2	4|6	0	0	1.2	0.62	4
MOB4	NP_001093639.1	IMMT	12|23	35	17.5	2	20|48	0	0	0.51	0.73	8
MOB4	NP_003118.2	SPTAN1	308|530	838	419	2	410|15	0	0	1.97	0.73	126.5
MOB4	NP_001143.2	SLC25A5	5|42	47	23.5	2	5|24	0	0	1.62	0.6	6.5
MOB4	NP_000996.2	RPS3	11|14	25	12.5	2	17|19	0	0	0.69	0.73	6.5
MOB4	NP_291024.1	MYL12B	26|15	41	20.5	2	39|15	0	0	0.76	0.73	4.5
MOB4	NP_006088.2	MYL9	14|4	18	9	2	28|12	0	0	0.45	0.73	2.5
MOB4	NP_055803.2	LIMCH1	56|67	123	61.5	2	75|130	0	0	0.6	0.73	27
MOB4	NP_005338.1	HSPA5	29|43	72	36	2	22|35	0	0	1.26	0.71	16.5
MOB4	NP_006588.1	HSPA8	26|54	80	40	2	33|65	0	0	0.82	0.72	13
MOB4	NP_005337.2	HSPA1B	9|10	19	9.5	2	16|30	0	0	0.41	0.73	6
MOB4	NP_001107018.1	LIMA1	7|14	21	10.5	2	10|63	0	0	0.29	0.73	7.5
MOB4	NP_004386.2	DBN1	102|116	218	109	2	70|173	0	0	0.9	0.73	18.5
MOB4	NP_001123630.1	MYO1B	50|58	108	54	2	63|114	0	0	0.61	0.73	26
MOB4	NP_001127841.1	LRRFIP2	16|17	33	16.5	2	31|31	0	0	0.53	0.73	8
MOB4	NP_005222.2	CTTN	28|22	50	25	2	59|22	0	0	0.62	0.73	13
MOB4	NP_001129171.1	YWHAZ	3|12	15	7.5	2	4|14	0	0	0.83	0.66	3.5
MOB4	NP_647539.1	YWHAB	3|6	9	4.5	2	6|6	0	0	0.75	0.73	2.5
MOB4	NP_036611.2	YWHAG	2|8	10	5	2	1|8	0	0	1.11	0.6	3
MOB4	NP_006752.1	YWHAE	2|5	7	3.5	2	4|42	0	0	0.15	0.73	2.5
MOB4	NP_006817.1	YWHAQ	1|6	7	3.5	2	0|11	0	0	0.64	0.64	1.5
MOB4	NP_061322.2	MATR3	7|28	35	17.5	2	5|32	0	0	0.95	0.69	8
MOB4	NP_001137357.1	PPP1R12A	20|0	20	10	2	29|56	0	0	0.24	0.73	6.5
MOB4	NP_671492.1	PALM2-AKAP2	8|10	18	9	2	15|41	0	0	0.32	0.73	6
MOB4	NP_056392.2	RAI14	31|10	41	20.5	2	47|133	0	0	0.23	0.73	13
MOB4	NP_000552.2	GSTM1	17|56	73	36.5	2	81|13	0	0	0.78	0.72	10
MOB4	NP_671489.1	GSTM4	5|0	5	2.5	2	15|23	0	0	0.13	0.73	1.5
MOB4	NP_705935.1	TPM3	43|42	85	42.5	2	108|20	0	0	0.66	0.73	11.5
MOB4	NP_001018006.1	TPM1	24|26	50	25	2	75|151	0	0	0.22	0.73	8.5
MOB4	NP_001138632.1	TPM4	24|28	52	26	2	42|4	0	0	1.13	0.71	6.5
MOB4	NP_998839.1	TPM2	34|15	49	24.5	2	14|20	0	0	1.44	0.65	6.5
MOB4	NP_001157207.1	MYO19	5|4	9	4.5	2	7|19	0	0	0.35	0.73	3
MOB4	NP_001159588.1	TMOD1	14|22	36	18	2	24|72	0	0	0.38	0.73	10.5
MOB4	NP_733821.1	LMNA	17|75	92	46	2	14|53	0	0	1.37	0.69	16
MOB4	NP_001164006.1	ATAD3A	5|8	13	6.5	2	5|8	0	0	1	0.65	4.5
MOB4	NP_821133.1	TUBB	10|27	37	18.5	2	12|49	0	0	0.61	0.73	4.5
MOB4	NP_115914.1	TUBB6	1|3	4	2	2	1|10	0	0	0.36	0.73	1.5
MOB4	NP_001180345.1	DDX3X	7|16	23	11.5	2	6|29	0	0	0.66	0.73	5
MOB4	NP_001185709.1	ARPC4	14|6	20	10	2	9|20	0	0	0.69	0.73	5.5
MOB4	NP_001189360.1	PRDX1	3|6	9	4.5	2	2|14	0	0	0.56	0.73	3
MOB4	NP_005349.3	LMO7	84|168	252	126	2	122|220	0	0	0.74	0.73	39
MOB4	NP_001230368.1	SPECC1	7|6	13	6.5	2	7|23	0	0	0.43	0.73	3.5
MOB4	NP_001231903.1	PPP1CC	7|7	14	7	2	6|9	0	0	0.93	0.73	3
MOB4	NP_001243193.1	FLII	21|31	52	26	2	33|6	0	0	1.33	0.69	14.5
MOB4	NP_004090.4	STOM	5|0	5	2.5	2	4|3	0	0	0.71	0.61	2
MOB4	NP_001244263.1	ATP5A1	4|15	19	9.5	2	14|31	0	0	0.42	0.73	4.5
MOB4	NP_954657.1	KRT18	21|38	59	29.5	2	47|116	0	0	0.36	0.73	9.5
MOB4	NP_958786.1	PLEC	123|242	365	182.5	2	228|1	0	0	1.59	0.72	86
MOB4	NP_112598.2	EPPK1	4|25	29	14.5	2	4|70	0	0	0.39	0.73	6.5
MOB4	NP_001393.1	EEF1A1	34|51	85	42.5	2	89|38	0	0	0.67	0.73	12
MOB4	NP_000843.1	GSTP1	166|841	1007	503.5	2	150|1175	0	0	0.76	0.73	14
MOB4	NP_000958.1	RPL3	10|2	12	6	2	6|11	0	0	0.71	0.67	3
MOB4	NP_000997.1	RPS3A	7|0	7	3.5	2	9|26	0	0	0.2	0.73	2.5
MOB4	NP_000998.1	RPS4X	8|18	26	13	2	23|8	0	0	0.84	0.7	7
MOB4	NP_003861.1	IQGAP1	83|80	163	81.5	2	116|234	0	0	0.47	0.73	42.5
MOB4	NP_003008.1	SRSF3	4|0	4	2	2	16|0	0	0	0.25	0.73	1.5
MOB4	NP_004850.1	CLTC	28|56	84	42	2	51|161	0	0	0.4	0.73	22.5
MOB4	NP_004921.1	CAPZB	41|41	82	41	2	117|77	0	0	0.42	0.73	12.5
MOB4	NP_005310.1	HIST1H1C	8|12	20	10	2	4|51	0	0	0.36	0.73	3.5
MOB4	NP_005712.1	ACTR3	20|13	33	16.5	2	26|40	0	0	0.5	0.73	7
MOB4	NP_005564.1	LMNB1	4|9	13	6.5	2	11|20	0	0	0.42	0.73	4.5
MOB4	NP_958431.2	MPRIP	70|49	119	59.5	2	82|96	0	0	0.67	0.73	27
MOB4	NP_004989.2	MYO1E	20|27	47	23.5	2	33|59	0	0	0.51	0.73	13.5
MOB4	NP_003371.2	VIM	221|293	514	257	2	184|554	0	0	0.7	0.73	35
MOB4	Q3KNV1	KRT7	19|51	70	35	2	36|189	0	0	0.31	0.73	14
MOB4	P05787	KRT8	19|59	78	39	2	44|179	0	0	0.35	0.73	14.5
MOB4	NP_006112.3	KRT1	8|18	26	13	2	0|28	0	0	0.93	0.68	6
MOB4	NP_004492.2	HNRNPU	10|25	35	17.5	2	9|21	0	0	1.17	0.67	7.5
MOB4	NP_066299.2	MYL6	48|90	138	69	2	73|164	0	0	0.58	0.73	9
MOB4	NP_001186558.1	MYL6B	3|19	22	11	2	13|18	0	0	0.71	0.69	3
MOB4	Q3SX14	GSN	22|0	22	11	2	23|0	0	0	0.96	0.65	6.5
MOB4	NP_001075109.1	PRKDC	2|4	6	3	2	8|37	0	0	0.13	0.73	2.5
MOB4	NP_000962.2	RPL7	4|0	4	2	2	8|13	0	0	0.19	0.73	1
MOB4	NP_001017963.2	HSP90AA1	2|0	2	1	2	0|9	0	0	0.22	0.73	1
MOB4	NP_068733.1	CFL2	3|6	9	4.5	2	4|8	0	0	0.75	0.73	3
MOB4	NP_005498.1	CFL1	3|8	11	5.5	2	5|15	0	0	0.55	0.73	3.5
MOB4	NP_001258928.1	DOCK7	2|5	7	3.5	2	4|39	0	0	0.16	0.73	2.5
MOB4	YP_003024029.1	COX2	2|2	4	2	2	4|0	0	0	1	0.73	1.5
MOB4	NP_112420.1	HNRNPA1	2|16	18	9	2	4|14	0	0	1	0.63	3.5
MOB4	NP_001189484.1	CD44	3|0	3	1.5	2	3|3	0	0	0.5	0.73	1
MOB4	NP_060615.1	RMDN3	2|0	2	1	2	3|4	0	0	0.29	0.73	1
MOB4	NP_000084.3	COL5A1	2|0	2	1	2	1|9	0	0	0.2	0.73	1
MOB4	NP_001189399.1	RPS10-NUDT3	2|0	2	1	2	4|10	0	0	0.14	0.73	1
MOB4	NP_055644.2	DDX46	2|0	2	1	2	6|4	0	0	0.2	0.73	1
MOB4	NP_001008.1	RPS13	2|10	12	6	2	3|10	0	0	0.92	0.63	3
MOB4	NP_009140.1	RPL35	3|8	11	5.5	2	5|5	0	0	1.1	0.62	2
MOB4	NP_001128727.1	RBBP4	2|0	2	1	2	0|5	0	0	0.4	0.73	1
MOB4	NP_001128715.1	TCOF1	1|0	1	0.5	2	3|0	0	0	0.33	0.73	0.5
MOB4	NP_002625.1	PHB	2|0	2	1	2	4|0	0	0	0.5	0.73	1
MOB4	NP_001914.3	DDB1	2|0	2	1	2	2|7	0	0	0.22	0.73	1
MOB4	NP_783297.2	TJP1	3|0	3	1.5	2	5|14	0	0	0.16	0.73	1
MOB4	NP_115963.1	DPY30	1|2	3	1.5	2	0|4	0	0	0.75	0.73	1
MOB4	NP_001026884.3	INF2	1|0	1	0.5	2	3|13	0	0	0.06	0.73	0.5
MOB4	NP_001092047.1	RPL31	1|2	3	1.5	2	2|4	0	0	0.5	0.73	1
MOB4	NP_001112362.1	GLRX	1|0	1	0.5	2	0|0	0	0	5	0.73	0.5
MOB4	NP_000975.2	RPL23A	1|5	6	3	2	3|12	0	0	0.4	0.73	2
MOB4	NP_001924.2	DLST	1|0	1	0.5	2	1|0	0	0	1	0.73	0.5
MOB4	NP_005207.2	DDOST	1|0	1	0.5	2	0|0	0	0	5	0.73	0.5
MOB4	NP_663782.2	AP1B1	1|0	1	0.5	2	0|16	0	0	0.06	0.73	0.5
MOB4	NP_001185808.1	ATP5J2-PTCD1	1|0	1	0.5	2	1|0	0	0	1	0.73	0.5
MOB4	NP_054733.2	SNRNP200	1|0	1	0.5	2	0|14	0	0	0.07	0.73	0.5
MOB4	NP_001753.1	CCT6A	1|2	3	1.5	2	1|11	0	0	0.25	0.73	1
MOB4	NP_000983.1	RPL29	1|0	1	0.5	2	0|0	0	0	5	0.73	0.5
MOB4	NP_000990.1	RPL38	4|4	8	4	2	5|2	0	0	1.14	0.62	1
MOB4	NP_000010.1	ACAT1	1|2	3	1.5	2	3|7	0	0	0.3	0.73	1
MOB4	NP_001008225.1	UACA	1|0	1	0.5	2	1|2	0	0	0.33	0.73	0.5
MOB4	NP_009215.1	TWF2	1|0	1	0.5	2	0|7	0	0	0.14	0.73	0.5
MOB4	NP_003477.4	SLC7A5	1|0	1	0.5	2	1|0	0	0	1	0.73	0.5
MOB4	NP_115742.3	METTL26	1|2	3	1.5	2	9|18	0	0	0.11	0.73	1
MOB4	NP_003125.3	SRP14	1|0	1	0.5	2	1|6	0	0	0.14	0.73	0.5
MOB4	NP_001123912.1	SRP9	1|0	1	0.5	2	0|2	0	0	0.5	0.73	0.5
MOB4	NP_002957.1	S100A10	1|0	1	0.5	2	0|12	0	0	0.08	0.73	0.5
MOB4	NP_001091680.1	CTNNB1	1|0	1	0.5	2	0|0	0	0	5	0.73	0.5
MOB4	NP_002061.1	GNAI2	1|0	1	0.5	2	3|4	0	0	0.14	0.73	0.5
MOB4	NP_000994.1	RPLP1	1|2	3	1.5	2	3|5	0	0	0.38	0.73	1
MOB4	NP_004757.1	COPB2	1|0	1	0.5	2	2|7	0	0	0.11	0.73	0.5
MOB4	NP_006319.1	RBM14	1|0	1	0.5	2	0|4	0	0	0.25	0.73	0.5
MOB4	NP_006614.2	PHGDH	1|0	1	0.5	2	4|15	0	0	0.05	0.73	0.5
MOB4	NP_835463.1	RASSF3	1|0	1	0.5	2	0|0	0	0	5	0.73	0.5
MOB4	NP_000602.1	CD59	2|0	2	1	2	10|0	0	0	0.2	0.73	0.5
MOB4	NP_777568.1	CCDC50	1|0	1	0.5	2	0|0	0	0	5	0.73	0.5
MOB4	NP_006436.3	PRPF8	2|2	4	2	2	3|13	0	0	0.25	0.73	1
MOB4	NP_060644.4	MAP1S	1|0	1	0.5	2	0|0	0	0	5	0.73	0.5
MOB4	NP_000963.1	RPL7A	1|6	7	3.5	2	7|10	0	0	0.41	0.73	2
MOB4	NP_510880.2	MYO18A	1|9	10	5	2	3|51	0	0	0.19	0.73	3
MOB4	NP_003565.4	VAPA	1|0	1	0.5	2	0|0	0	0	5	0.73	0.5
MOB4	NP_001018077.1	SERBP1	2|1	3	1.5	2	0|4	0	0	0.75	0.73	1
MOB4	NP_002941.1	RPN1	1|0	1	0.5	2	0|6	0	0	0.17	0.73	0.5
MOB4	NP_005900.2	MAP1B	1|0	1	0.5	2	0|4	0	0	0.25	0.73	0.5
MOB4	NP_079478.1	EFHD1	1|0	1	0.5	2	0|0	0	0	5	0.73	0.5
MOB4	NP_542408.1	DYNLL2	1|0	1	0.5	2	1|0	0	0	1	0.73	0.5
MOB4	NP_004991.1	NDUFA5	1|0	1	0.5	2	0|0	0	0	5	0.73	0.5
MOB4	NP_001257420.1	RPL13A	3|0	3	1.5	2	6|0	0	0	0.5	0.73	1.5
MOB4	NP_055284.3	RBMXL2	1|0	1	0.5	2	0|0	0	0	5	0.73	0.5
MOB4	NP_060555.2	IPO9	1|0	1	0.5	2	0|0	0	0	5	0.73	0.5
MOB4	NP_001737.1	CANX	0|3	3	1.5	2	1|5	0	0	0.5	0.73	1
MOB4	NP_000966.2	RPL11	0|3	3	1.5	2	9|3	0	0	0.25	0.73	1
MOB4	NP_001609.2	PARP1	0|4	4	2	2	0|23	0	0	0.17	0.73	1
MOB4	NP_001116105.1	CPS1	0|4	4	2	2	0|17	0	0	0.24	0.73	1
MOB4	NP_003002.2	SET	0|6	6	3	2	0|8	0	0	0.75	0.61	1
MOB4	NP_002256.2	KPNB1	0|3	3	1.5	2	0|17	0	0	0.18	0.73	1
MOB4	NP_001227.1	CBR3	0|3	3	1.5	2	0|6	0	0	0.5	0.73	1
MOB4	NP_000933.1	PPIB	0|4	4	2	2	0|6	0	0	0.67	0.6	1
MOB4	NP_001524.2	HNRNPL	0|7	7	3.5	2	2|7	0	0	0.78	0.61	1.5
MOB4	NP_031381.2	HSP90AB1	0|9	9	4.5	2	7|42	0	0	0.18	0.73	3
MOB4	NP_001186883.1	ACTG1	0|1119	1119	559.5	2	0|1427	0	0	0.78	0.73	5.5
MOB4	NP_001021.1	RPS27	0|9	9	4.5	2	2|16	0	0	0.5	0.73	1
MOB4	NP_001158275.1	RBMX	0|11	11	5.5	2	0|30	0	0	0.37	0.73	2.5
MOB4	NP_000414.2	KRT2	0|5	5	2.5	2	0|17	0	0	0.29	0.73	1.5
MOB4	NP_778253.2	KRT77	0|1	1	0.5	2	0|0	0	0	5	0.73	0.5
MOB4	NP_001952.1	EEF2	0|4	4	2	2	3|11	0	0	0.29	0.73	1
MOB4	NP_001022.1	RPS28	0|3	3	1.5	2	0|17	0	0	0.18	0.73	1
MOB4	NP_001193727.1	PKM	0|3	3	1.5	2	0|13	0	0	0.23	0.73	1
MOB4	NP_001093422.2	ITPR1	0|5	5	2.5	2	5|43	0	0	0.1	0.73	1.5
MOB4	NP_001019.1	RPS25	0|4	4	2	2	2|6	0	0	0.5	0.73	1
MOB4	NP_004166.1	SNRPD3	0|3	3	1.5	2	2|3	0	0	0.6	0.61	1
MOB4	NP_148982.1	RPS24	0|2	2	1	2	4|9	0	0	0.15	0.73	0.5
MOB4	NP_612565.1	KIF23	0|2	2	1	2	2|4	0	0	0.33	0.73	0.5
MOB4	NP_036565.2	SF3B1	0|3	3	1.5	2	0|10	0	0	0.3	0.73	1
MOB4	NP_002296.1	LGALS1	0|3	3	1.5	2	4|6	0	0	0.3	0.73	1
MOB4	NP_036339.1	HNRNPH3	0|2	2	1	2	0|6	0	0	0.33	0.73	0.5
MOB4	NP_000909.2	P4HB	0|2	2	1	2	0|6	0	0	0.33	0.73	0.5
MOB4	NP_009148.2	PDCD10	0|1	1	0.5	2	0|0	0	0	5	0.73	0.5
MOB4	NP_001138880.1	NONO	0|3	3	1.5	2	5|7	0	0	0.25	0.73	0.5
MOB4	NP_003745.1	EIF3F	0|4	4	2	2	1|6	0	0	0.57	0.62	0.5
MOB4	NP_001349.2	DHX15	0|2	2	1	2	2|2	0	0	0.5	0.73	0.5
MOB4	XP_003403841.1	LOC100652766	0|2	2	1	2	1|25	0	0	0.08	0.73	0.5
MOB4	NP_114367.1	PTBP1	0|2	2	1	2	1|3	0	0	0.5	0.73	0.5
MOB4	NP_001123527.1	EEF1D	0|2	2	1	2	0|5	0	0	0.4	0.73	0.5
MOB4	TRYP_PIG	TRYP_PIG	0|7	7	3.5	2	0|28	0	0	0.25	0.73	0.5
MOB4	NP_631961.1	TAF15	0|2	2	1	2	0|4	0	0	0.5	0.73	0.5
MOB4	NP_001688.1	ATP5O	0|2	2	1	2	0|11	0	0	0.18	0.73	0.5
MOB4	NP_055121.1	RTCB	0|2	2	1	2	0|4	0	0	0.5	0.73	0.5
