# Supplementary material for: MOB1 Mediated Phospho-recognition in the Core Mammalian Hippo Pathway
Source: Mol Cell Proteomics. 2017 Apr 3;16(6):1098–110. doi: 10.1074/mcp.M116.065490 (PMC5461540; doi:10.1074/mcp.M116.065490)
Supplement: Supplemental Data [file 10.1074_M116.065490_mcp.M116.065490-3.xlsx]

## Sheet: Sheet1
id	Proteins	Leading Proteins	Protein Names	Gene Names	Positions	Ratio M/L MST1_Tryp	Ratio H/L MST1_Tryp	Ratio M/L MST2_Tryp	Ratio H/L MST2_Tryp	Intensity L MST1_Tryp	Intensity M MST1_Tryp	Intensity H MST1_Tryp	Intensity L MST2_Tryp	Intensity M MST2_Tryp	Intensity H MST2_Tryp	Localization Prob MST1_Tryp	PEP MST1_Tryp	Score MST1_Tryp	Localization Prob MST2_Tryp	PEP MST2_Tryp	Score MST2_Tryp	PEP	Score	Charge	m/z	Modified Sequence	Phospho (STY) Probabilities
1788	P30041	P30041	1-Cys peroxiredoxin;24 kDa protein;Acidic calcium-independent phospholipase A2;Antioxidant protein 2;Liver 2D page spot 40;Non-selenium glutathione peroxidase;Peroxiredoxin-6;Red blood cells page spot 12	AOP2;KIAA0106;PRDX6	18	6.8199	6.1607	2.8438	3.104	3203000	34523000	31779000	11377000	29832000	35636000	0.987985	1.31511e-52	256.11	0.853388	1.78297e-52	254.44	1.31511e-52	256.11	3	726.691	_PGGLLLGDVAPNFEANT(ph)TVGR_	PGGLLLGDVAPNFEANT(0.853)T(0.147)VGR
1142	P61604;B8ZZL8	P61604	10 kDa chaperonin;10 kDa heat shock protein, mitochondrial;Chaperonin 10;Early-pregnancy factor;Heat shock 10kDa protein 1 (Chaperonin 10), isoform CRA_b;Putative uncharacterized protein HSPE1	HSPE1;hCG_21429;HSPE1	45	17.211	15.292	10.154	12.068	7330200	156070000	170670000	7969400	120480000	114600000	1	1.19379e-28	225.85	1	1.89822e-28	218.68	1.19379e-28	225.85	2	698.858	_VLQ(de)AT(ph)VVAVGSGSK_	VLQAT(1)VVAVGSGSK
1143	P61604;B8ZZL8;B8ZZ54	P61604	10 kDa chaperonin;10 kDa heat shock protein, mitochondrial;Chaperonin 10;Early-pregnancy factor;Heat shock 10kDa protein 1 (Chaperonin 10), isoform CRA_b;Putative uncharacterized protein HSPE1;Heat shock 10kDa protein 1 (Chaperonin 10), isoform CRA_h;Putative uncharacterized protein HSPE1	HSPE1;hCG_21429;HSPE1;hCG_21429;HSPE1	79	5.7146	5.7551	8.8762	9.0686	2520500	16551000	56532000	45645000	145740000	165680000	0.999999	3.71273e-12	187	0.999985	1.68496e-18	205.42	1.68496e-18	205.42	2	913.471	_VLLPEYGGT(ph)KVVLDDK_	VLLPEYGGT(1)KVVLDDK
1039	P61289-2;P61289;B3KQ25	P61289-2	11S regulator complex subunit gamma;Activator of multicatalytic protease subunit 3;Ki nuclear autoantigen;Proteasome activator 28 subunit gamma;Proteasome activator complex subunit 3;cDNA FLJ32659 fis, clone TESTI1000045, highly similar to Proteasome activator complex subunit 3	PSME3	99	5.658	4.9798	1.6665	1.8897	13454000	33415000	4585200	23763000	31584000	19561000	1	0.000113512	139.78	1	0.00266856	125.72	0.000113512	139.78	2	831.845	_RLDECEEAFQGT(ph)K_	RLDECEEAFQGT(1)K
1344	P26885;F5H0N4	P26885	13 kDa FK506-binding protein;FK506-binding protein 2;Immunophilin FKBP13;Peptidyl-prolyl cis-trans isomerase FKBP2;Rotamase	FKBP13;FKBP2	82	4.7562	5.3617	1.5785	2.5362	2407600	19055000	5845600	6109500	8439000	19106000	0.77846	0.00892087	103.84	0.983042	0.0203582	93.583	0.00892087	103.84	3	1045.49	_LEDGTEFDSSLPQNQ(de)PFVFSLGT(ph)GQVIK_	LEDGTEFDSSLPQNQPFVFS(0.222)LGT(0.778)GQVIK
1678	P09382	P09382	14 kDa laminin-binding protein;14 kDa lectin;Beta-galactoside-binding lectin L-14-I;Galaptin;Galectin-1;HBL;HPL;Lactose-binding lectin 1;Lectin galactoside-binding soluble 1;Putative MAPK-activating protein PM12;S-Lac lectin 1	LGALS1	58	6.5479	7.053	1.3658	1.5583	15909000	149190000	136980000	174950000	310020000	293140000	1	7.76763e-15	184.48	0.999355	6.29414e-22	205.52	6.29414e-22	205.52	2	864.856	_FNAHGDANT(ph)IVCN(de)SK_	FNAHGDANT(0.999)IVCNS(0.001)K
485	P09382	P09382	14 kDa laminin-binding protein;14 kDa lectin;Beta-galactoside-binding lectin L-14-I;Galaptin;Galectin-1;HBL;HPL;Lactose-binding lectin 1;Lectin galactoside-binding soluble 1;Putative MAPK-activating protein PM12;S-Lac lectin 1	LGALS1	98	10.306	10.561	11.866	12.236	4414000	63172000	22248000	11043000	109620000	89404000	1	2.92852e-09	187.11	1	2.96065e-06	173.06	2.92852e-09	187.11	2	895.406	_DQANLT(ph)VKLPDGYEF_	DQANLT(1)VKLPDGYEF
518	P27348	P27348	14-3-3 protein tau;14-3-3 protein T-cell;14-3-3 protein theta;Protein HS1	YWHAQ	190	13.133	13.807			1433800	3462400	24874000	0	0	0	1	0.310914	114.89	1	0.0462673	138.89	0.0462673	138.89	2	733.833	_EILNNPELACT(ph)L_	EILNNPELACT(1)L
1302	Q9Y4L1;E9PL22;Q9BXT5	Q9Y4L1	150 kDa oxygen-regulated protein;170 kDa glucose-regulated protein;Hypoxia up-regulated protein 1;Cancer/testis antigen 42;Testis-expressed sequence 15 protein	GRP170;HYOU1;ORP150;TEX15	727	7.5042	8.6906	1.782	1.8686	892600	8551400	10162000	1964300	528600	4309600	1	0.042545	117.4	1	0.258625	94.114	0.042545	117.4	2	469.739	_LQDLT(ph)LR_	LQDLT(1)LR
1814	P37108;H0YLA2	P37108	18 kDa Alu RNA-binding protein;Signal recognition particle 14 kDa protein	SRP14	14	14.356	14.041	1.8109	3.0944	222030	1450300	10633000	119060	1538400	631980	1	1.12402e-42	280.97	1	7.34837e-34	274.45	1.12402e-42	280.97	2	879.44	_VLLESEQFLTELT(ph)R_	VLLESEQFLTELT(1)R
248	E9PK25;P23528;G3V1A4	E9PK25	18 kDa phosphoprotein;Cofilin, non-muscle isoform;Cofilin-1	CFL;CFL1	194	6.8952	7.2787	4.2703	5.2653	3611900	28587000	31647000	2544700	18480000	22773000	0.999994	8.7682e-05	164.11	1	1.74523e-07	177.1	1.74523e-07	177.1	2	710.876	_LGGS(ph)AVISLEGKPL_	LGGS(1)AVISLEGKPL
1287	E9PK25;P23528;G3V1A4;E9PP50;E9PQB7;E9PLJ3;E9PS23	E9PK25	18 kDa phosphoprotein;Cofilin, non-muscle isoform;Cofilin-1	CFL;CFL1	108	8.6326	10.688	1.9035	2.2362	80397000	666350000	601620000	278830000	589540000	773800000	0.999892	1.92723e-51	273.78	0.99958	1.2008e-65	274.43	1.2008e-65	274.43	2	1124.03	_EILVGDVGQ(de)TVDDPYAT(ph)FVK_	EILVGDVGQTVDDPYAT(1)FVK
175	E9PK25;P23528;G3V1A4	E9PK25	18 kDa phosphoprotein;Cofilin, non-muscle isoform;Cofilin-1	CFL;CFL1	194			3.6666	4.0834	0	0	852640	461540	9041900	668690	1	0.396255	109	0.999996	0.0734161	129.34	0.0734161	129.34	2	612.815	_AEKLGGS(ph)AVISL_	AEKLGGS(1)AVISL
515	E9PK25;P23528;E9PP50;G3V1A4;E9PQB7;E9PS23;E9PLJ3	E9PK25	18 kDa phosphoprotein;Cofilin, non-muscle isoform;Cofilin-1	CFL;CFL1	108	11.009	13.228	11.369	14.432	21306000	308770000	361450000	5762400	92271000	111010000	0.999995	3.43306e-83	271.73	1	3.65028e-83	271.08	3.43306e-83	271.73	2	872.331	_VGDVGQT(ph)VDDPYAT(ph)F_	VGDVGQT(1)VDDPYAT(1)F
1288	E9PK25;P23528;G3V1A4;E9PP50;E9PQB7;E9PLJ3;Q9Y281;G3V5P4	E9PK25	18 kDa phosphoprotein;Cofilin, non-muscle isoform;Cofilin-1;Cofilin, muscle isoform;Cofilin-2	CFL;CFL1;CFL2	126	5.4648	5.5644	1.4576	1.6345	33544000	120230000	55098000	81455000	138460000	148120000	0.999981	6.91726e-19	205.13	0.937974	1.11168e-18	199.03	6.91726e-19	205.13	2	749.283	_YALYDAT(ph)YET(ph)K_	YALYDAT(0.938)Y(0.063)ET(0.999)K
2150	Q9C0C2;E9PKK0	Q9C0C2	182 kDa tankyrase-1-binding protein	KIAA1741;TAB182;TNKS1BP1	215	6.8516	8.3475	4.6649	5.9858	3515600	21243000	26341000	5572300	19218000	24561000	0.86451	0.00550433	152.97	0.943546	0.000880713	135.79	0.00550433	152.97	2	560.221	_DEDGST(ph)LFR_	DEDGS(0.056)T(0.944)LFR
642	Q9C0C2;E9PKK0	Q9C0C2	182 kDa tankyrase-1-binding protein	KIAA1741;TAB182;TNKS1BP1	215			3.3044	4.797	0	0	0	1225900	15546000	2910100				0.990462	0.141129	108.89	0.141129	108.89	2	824.349	_GTTTAPRDEDGST(ph)LF_	GTTTAPRDEDGS(0.01)T(0.99)LF
1317	E9PR17;P13987;E9PNW4	E9PR17	1F5 antigen;20 kDa homologous restriction factor;CD59 glycoprotein;MAC-inhibitory protein;MEM43 antigen;Membrane attack complex inhibition factor;Membrane inhibitor of reactive lysis;Protectin	CD59;MIC11;MIN1;MIN2;MIN3;MSK21	76	5.0024	6.0881	1.9216	2.3934	3531100	21084000	25717000	48634000	93652000	115320000	0.871893	5.49682e-05	141.37	0.880735	5.4249e-19	196.11	5.4249e-19	196.11	3	540.548	_FEHCNFNDVT(ph)TR_	FEHCNFNDVT(0.881)T(0.119)R
1647	P06733	P06733	2-phospho-D-glycerate hydro-lyase;Alpha-enolase;C-myc promoter-binding protein;Enolase 1;MBP-1;MPB-1;Non-neural enolase;Phosphopyruvate hydratase;Plasminogen-binding protein	ENO1;ENO1L1;MBPB1;MPB1	26	5.691	7.1242	2.1205	2.0787	1381800	2511300	15005000	0	0	0	0.983055	0.000500973	146.59	0.554343	0.0913948	114.7	0.000500973	146.59	2	743.845	_GNPTVEVDLFT(ph)SK_	GNPTVEVDLFT(0.554)S(0.446)K
1648	P06733	P06733	2-phospho-D-glycerate hydro-lyase;Alpha-enolase;C-myc promoter-binding protein;Enolase 1;MBP-1;MPB-1;Non-neural enolase;Phosphopyruvate hydratase;Plasminogen-binding protein	ENO1;ENO1L1;MBPB1;MPB1	100			3.3394	4.173	0	0	534220	443620	1985000	8696600	1	0.000742402	119.76	1	0.0282624	123.67	0.0282624	123.67	2	696.775	_LM(ox)IEM(ox)DGT(ph)ENK_	LMIEMDGT(1)ENK
1649	P06733	P06733	2-phospho-D-glycerate hydro-lyase;Alpha-enolase;C-myc promoter-binding protein;Enolase 1;MBP-1;MPB-1;Non-neural enolase;Phosphopyruvate hydratase;Plasminogen-binding protein	ENO1;ENO1L1;MBPB1;MPB1	72	21.434	24.082	18.732	23.148	1210400	17757000	36113000	1832600	50117000	21114000	0.999999	0.860375	77.662	1	0.106498	84.17	0.106498	84.17	2	490.265	_T(ph)IAPALVSK_	T(1)IAPALVSK
1645	P06733;D3DTL2;P09104;P13929;P13929-2;B7Z2X9;P13929-3;F5H0C8;E5RGZ4;E5RG95;F5GZ30;E5RI09;F5GWQ3;F5H5U1;F5H1C3	P06733	2-phospho-D-glycerate hydro-lyase;Alpha-enolase;C-myc promoter-binding protein;Enolase 1;MBP-1;MPB-1;Non-neural enolase;Phosphopyruvate hydratase;Plasminogen-binding protein;Enolase;2-phospho-D-glycerate hydro-lyase;Enolase 2;Gamma-enolase;Neural enolase;Neuron-specific enolase;2-phospho-D-glycerate hydro-lyase;Beta-enolase;Enolase 3;Muscle-specific enolase;Skeletal muscle enolase;Enolase	ENO1;ENO1L1;MBPB1;MPB1;ENO3;hCG_32693;ENO2;ENO3	41	8.037	8.3259	1.9606	1.513	1659300	33659000	31678000	352460	489100	2166200	0.904847	4.12213e-09	184	0.82965	4.90183e-09	183.6	4.12213e-09	184	2	942.959	_AAVPSGAST(ph)GIYEALELR_	AAVPSGAS(0.17)T(0.83)GIYEALELR
1168	Q9UFW8;C9JUJ0	Q9UFW8	20 kDa CGG-binding protein;CGG triplet repeat-binding protein 1;p20-CGGBP DNA-binding protein;Putative uncharacterized protein CGGBP1	CGGBP;CGGBP1;CGGBP1	98	8.1308	5.0398			535340	1282200	4486700	0	0	0	0.99652	0.412381	112.96				0.412381	112.96	3	704.996	_QRPLTASLQCNSTAQT(ph)EK_	QRPLTASLQCNS(0.001)T(0.003)AQT(0.997)EK
1764	P24844;P24844-2	P24844	20 kDa myosin light chain;MLC-2C;Myosin regulatory light chain 2, smooth muscle isoform;Myosin regulatory light chain 9;Myosin regulatory light chain MRLC1;Myosin regulatory light polypeptide 9;Myosin RLC	MLC2;MRLC1;MYL9;MYRL2	160	34.432	41.963	14.652	17.792	4619600	131040000	167320000	7899200	126510000	157200000	1	0.00229273	157.38	0.999999	0.00440165	167.12	0.00440165	167.12	2	663.779	_GNFNYVEFT(ph)R_	GNFNYVEFT(1)R
1912	P80723;P80723-2	P80723	22 kDa neuronal tissue-enriched acidic protein;Brain acid soluble protein 1;Neuronal axonal membrane protein NAP-22	BASP1;NAP22	222	3.7643	4.5638	1.0842	1.276	10704000	28049000	61617000	35272000	43856000	48618000	0.780533	4.29536e-06	147.87	0.955506	5.63649e-25	181.75	5.63649e-25	181.75	3	991.796	_AQ(de)GPAASAEEPKPVEAPAANSDQT(ph)VTVKE_	AQGPAASAEEPKPVEAPAANS(0.043)DQT(0.956)VT(0.002)VKE
289	P30626;A8MTH6;B4DKK2;C9J0K6	P30626	22 kDa protein;CP-22;Sorcin;V19;Putative uncharacterized protein SRI;cDNA FLJ60640, highly similar to Sorcin;Putative uncharacterized protein SRI	SRI;SRI;SRI	119			8.52	8.9965	0	0	0	8189100	42020000	44828000				0.996886	0.0275678	129.54	0.0275678	129.54	2	756.814	_DTDRSGT(ph)VDPQEL_	DTDRS(0.003)GT(0.997)VDPQEL
1008	P30626;A8MTH6;B4DKK2;C9J0K6;B4DHQ6	P30626	22 kDa protein;CP-22;Sorcin;V19;Putative uncharacterized protein SRI;cDNA FLJ60640, highly similar to Sorcin;Putative uncharacterized protein SRI;cDNA FLJ54267, moderately similar to Sorcin	SRI;SRI;SRI	89	10.701	11.111	2.2358	2.6216	5316800	58475000	111480000	69560000	159880000	74188000	0.999816	7.1002e-19	208.95	0.988692	2.21059e-18	195.77	7.1002e-19	208.95	2	730.267	_DM(ox)SGT(ph)MGFNEFK_	DMS(0.011)GT(0.989)MGFNEFK
1917	Q00688	Q00688	25 kDa FK506-binding protein;FK506-binding protein 3;Immunophilin FKBP25;Peptidyl-prolyl cis-trans isomerase FKBP3;Rapamycin-selective 25 kDa immunophilin;Rotamase	FKBP25;FKBP3	69	5.3527	6.1204	3.9478	5.5497	14425000	105430000	52437000	25403000	59658000	60183000	0.999876	9.01997e-20	236.3	1	3.14769e-25	242.07	3.14769e-25	242.07	2	884.409	_DHLVTAYNHLFET(ph)K_	DHLVTAYNHLFET(1)K
1918	Q00688	Q00688	25 kDa FK506-binding protein;FK506-binding protein 3;Immunophilin FKBP25;Peptidyl-prolyl cis-trans isomerase FKBP3;Rapamycin-selective 25 kDa immunophilin;Rotamase	FKBP25;FKBP3	181	8.1774	10.442	1.8388	2.8549	1124500	19017000	17581000	12223000	30192000	26578000	0.999892	2.87831e-12	179.19	0.998983	7.08201e-13	189.13	7.08201e-13	189.13	2	665.791	_GWDEALLT(ph)MSK_	GWDEALLT(0.999)MS(0.001)K
294	F5H0B0;H7C5V3;H0YC42;Q9Y2Q9;H0YAT2	F5H0B0;Q9Y2Q9	28S ribosomal protein S28, mitochondrial;28S ribosomal protein S35, mitochondrial	HSPC007;MRPS28;MRPS35	196;82	31.445	34.47	17.666	21.046	993820	45489000	50136000	3648200	50319000	52949000	0.999877	1.12109e-06	206.97	0.999998	1.22557e-06	205.53	1.12109e-06	206.97	2	617.27	_NVESFAS(ph)MLR_	NVESFAS(1)MLR
2201	Q9Y3A3;Q9Y3A3-3;F8W8B0;F8WAQ8	Q9Y3A3	2C4D;Class II mMOB1;Mob1 homolog 3;Mps one binder kinase activator-like 3;Preimplantation protein 3	CGI-95;MOB3;MOBKL3;PREI3	7	3.9387	6.5527			636950	6210400	1622200	0	0	0	1	0.39567	89.171				0.39567	89.171	2	571.767	_VM(ox)AEGT(ph)AVLR_	VMAEGT(1)AVLR
2200	Q9Y3A3;Q9Y3A3-3;Q9Y3A3-2;B4DM50	Q9Y3A3	2C4D;Class II mMOB1;Mob1 homolog 3;Mps one binder kinase activator-like 3;Preimplantation protein 3;cDNA FLJ52887, highly similar to Preimplantation protein 3	CGI-95;MOB3;MOBKL3;PREI3	128	8.8867	9.5833	10.613	11.635	1575400	44064000	31822000	13784000	152610000	40569000	1	7.48983e-05	158.93	1	0.00721222	129.38	7.48983e-05	158.93	3	531.908	_HT(ph)LDGAACLLNSNK_	HT(1)LDGAACLLNSNK
318	Q9Y3A3;Q9Y3A3-3;Q9Y3A3-2;B4DM50	Q9Y3A3	2C4D;Class II mMOB1;Mob1 homolog 3;Mps one binder kinase activator-like 3;Preimplantation protein 3;cDNA FLJ52887, highly similar to Preimplantation protein 3	CGI-95;MOB3;MOBKL3;PREI3	128	3.4754	4.2578			3325600	1538200	564490	0	0	0	0.999786	0.0992538	132.17				0.0992538	132.17	2	647.784	_TRHT(ph)LDGAACL_	TRHT(1)LDGAACL
1593	O60828;O60828-2;O60828-4;O60828-5;H7C053	O60828	38 kDa nuclear protein containing a WW domain;Polyglutamine tract-binding protein 1;Polyglutamine-binding protein 1	JM26;NPW38;PQBP1	234	3.1531	4.3641	2.6612	3.3565	10384000	35782000	43429000	11481000	32627000	3842100	0.949271	0.0243776	118.2	0.971062	0.0187714	122.33	0.0187714	122.33	3	884.765	_TGADTT(ph)AAGPLFQ(de)QRPYPSPGAVLR_	TGADT(0.051)T(0.949)AAGPLFQQRPYPSPGAVLR
1592	O60828;O60828-2;O60828-4;O60828-5;O60828-3;C9JQA1;O60828-6;O60828-7;O60828-8;O60828-9;O60828-10	O60828	38 kDa nuclear protein containing a WW domain;Polyglutamine tract-binding protein 1;Polyglutamine-binding protein 1;Putative uncharacterized protein PQBP1	JM26;NPW38;PQBP1;PQBP1	9					0	725320	0	0	1386700	1625500	1	1.55869e-05	128.36	1	0.0232836	113.71	1.55869e-05	128.36	2	537.789	_PLPVALQT(ph)R_	PLPVALQT(1)R
698	Q04695	Q04695	39.1;Cytokeratin-17;Keratin, type I cytoskeletal 17;Keratin-17	KRT17	39	47.495	59.922	14.369	16.085	1570400	43488000	54478000	4331900	47729000	55786000	1	2.1114e-05	155.97	1	4.10872e-05	169.58	4.10872e-05	169.58	2	557.739	_LSGGLGAGS(ph)CR_	LSGGLGAGS(1)CR
1871	P52815;B4DLN1	P52815	39S ribosomal protein L12, mitochondrial;5c5-2;cDNA FLJ60124, highly similar to Mitochondrial dicarboxylate carrier	MRPL12;RPML12	131			13.813	16.133	0	76572	291960	13562	208050	1424100	0.999907	0.193865	81.635	0.999953	0.119726	93.262	0.119726	93.262	2	420.692	_THFT(ph)VR_	THFT(1)VR
1458	Q13405;H0YDP7	Q13405	39S ribosomal protein L49, mitochondrial;Neighbor of FAU;Protein NOF1	C11orf4;MRPL49;NOF1;OK/SW-cl.67	146	10.272	12.322	2.4791	2.7957	17342000	151540000	163890000	85154000	153230000	158250000	0.967945	3.35047e-80	312.25	0.999988	1.82732e-64	286.74	3.35047e-80	312.25	2	797.895	_TPVTQVNEVTGT(ph)LR_	TPVTQVNEVTGT(1)LR
420	Q13405;H0YDP7	Q13405	39S ribosomal protein L49, mitochondrial;Neighbor of FAU;Protein NOF1	C11orf4;MRPL49;NOF1;OK/SW-cl.67	146	20.892	25.107	12.418	14.764	29980000	375310000	452040000	3557500	57437000	69776000	0.980102	2.53839e-27	209.6	0.999743	1.68082e-27	217.48	1.68082e-27	217.48	2	868.945	_LGKTPVTQVNEVTGT(ph)L_	LGKTPVTQVNEVTGT(1)L
1765	P25398	P25398	40S ribosomal protein S12	RPS12	24	40.648	42.432	18.944	21.563	488130	18805000	21279000	936490	22054000	25186000	1	0.0566213	93.096	1	0.398441	64.711	0.0566213	93.096	2	573.787	_T(ph)ALIHDGLAR_	T(1)ALIHDGLAR
1435	P60866-2;P60866;G3XAN0	P60866-2	40S ribosomal protein S20	RPS20	76	16.06	19.443	21.133	26.622	1419100	31582000	21192000	2757300	36144000	30177000	0.983338	0.0162322	117.93	0.993332	0.0172154	117.07	0.0162322	117.93	2	737.295	_TPCGEGSKT(ph)WDR_	TPCGEGS(0.017)KT(0.983)WDR
677	P63220;Q8WVC2	P63220	40S ribosomal protein S21;RPS21 protein	RPS21	68	10.341	11.003	4.0812	5.3418	2297600	41581000	46110000	66481000	181000000	188410000	0.999974	1.11051e-05	149.23	0.921698	0.000312895	136.02	1.11051e-05	149.23	2	601.742	_MGESDDS(ph)ILR_	MGES(0.078)DDS(0.922)ILR
1903	P63220;Q8WVC2;Q9BYK1	P63220	40S ribosomal protein S21;RPS21 protein;Ribosomal protein S21;Ribosomal protein S21, isoform CRA_e	RPS21;hCG_41768;RP5-908M14.8-003;RPS21	43	4.0898	4.5298	11.65	11.282	17036000	74233000	22325000	16926000	106000000	32816000	1	4.69712e-33	163.45	1	0.0113667	131.67	4.69712e-33	163.45	3	689.317	_DHASIQM(ox)NVAEVDKVT(ph)GR_	DHASIQMNVAEVDKVT(1)GR
1904	P63220;Q8WVC2;Q9BYK1	P63220	40S ribosomal protein S21;RPS21 protein;Ribosomal protein S21;Ribosomal protein S21, isoform CRA_e	RPS21;hCG_41768;RP5-908M14.8-003;RPS21	52	50.109	56.3	31.717	36.434	1737800	98556000	112490000	2974000	103410000	121760000	1	8.95192e-09	175.93	1	9.77904e-09	174.41	8.95192e-09	175.93	2	552.749	_T(ph)YAICGAIR_	T(1)YAICGAIR
1896	P62857	P62857	40S ribosomal protein S28	RPS28	57	11.121	11.384	2.29	2.6246	298840	1506400	9919300	3779800	6322300	7566000	1	4.37315e-07	182.71	1	4.03451e-19	201	4.03451e-19	201	2	720.835	_EGDVLT(ph)LLESER_	EGDVLT(1)LLESER
1897	P62857	P62857	40S ribosomal protein S28	RPS28	38	32.295	35.927	6.5889	7.5937	2624800	88164000	99370000	8129400	58352000	68472000	0.967175	2.71124e-05	163.16	0.993611	1.94072e-08	172.59	1.94072e-08	172.59	2	590.223	_VEFMDDT(ph)SR_	VEFMDDT(0.994)S(0.006)R
1416	Q9BY77;Q9BY77-2;F8WCX5;F8WEE2;Q6R954	Q9BY77	46 kDa DNA polymerase delta interaction protein;Polymerase delta-interacting protein 3;S6K1 Aly/REF-like target;Polymerase delta interacting protein 46	KIAA1649;PDIP46;POLDIP3;PDIP46	138	6.2162	5.249			207990	767220	4382800	0	0	0	0.999685	4.99568e-07	166.57				4.99568e-07	166.57	2	981.011	_SSPAAFINPPIGT(ph)VTPALK_	SSPAAFINPPIGT(1)VTPALK
1587	O60664;O60664-3	O60664	47 kDa mannose 6-phosphate receptor-binding protein;Cargo selection protein TIP47;Mannose-6-phosphate receptor-binding protein 1;Perilipin-3;Placental protein 17	M6PRBP1;PLIN3;TIP47	191	6.8329	7.9407	3.1021	3.7236	8770100	33236000	35169000	700720	2724200	3482100	0.996131	5.81387e-05	162.29	1	2.24219e-09	164.41	2.24219e-09	164.41	2	806.904	_LGQM(ox)VLSGVDT(ph)VLGK_	LGQMVLSGVDT(1)VLGK
1588	O60664;O60664-3	O60664	47 kDa mannose 6-phosphate receptor-binding protein;Cargo selection protein TIP47;Mannose-6-phosphate receptor-binding protein 1;Perilipin-3;Placental protein 17	M6PRBP1;PLIN3;TIP47	69	18.974	22.543	13.488	15.167	3074100	65906000	67212000	4929600	80480000	65117000	0.497836	4.60365e-09	185.26	0.976994	1.63023e-22	209.66	1.63023e-22	209.66	2	804.424	_T(ph)LTAAAVSGAQPILSK_	T(0.977)LT(0.023)AAAVSGAQPILSK
1340	P08195;F5GZS6;P08195-4;J3KPF3;P08195-3;P08195-2;H0YFS2;F5H867	P08195	4F2 cell-surface antigen heavy chain;4F2 heavy chain antigen;Lymphocyte activation antigen 4F2 large subunit	MDU1;SLC3A2	221	3.6356	3.3374			2031200	6624300	2524300	0	0	0	0.999939	0.196148	96.143				0.196148	96.143	2	635.282	_WWHT(ph)GALYR_	WWHT(1)GALYR
1924	Q01650	Q01650	4F2 light chain;CD98 light chain;Integral membrane protein E16;Large neutral amino acids transporter small subunit 1;L-type amino acid transporter 1;Solute carrier family 7 member 5;y+ system cationic amino acid transporter	CD98LC;LAT1;MPE16;SLC7A5	45	5.3146	4.9865	3.5263	3.378	28429000	106760000	100810000	74421000	149990000	148720000	1	1.35324e-37	254.71	1	7.03624e-28	222.64	1.35324e-37	254.71	2	891.389	_SADGSAPAGEGEGVT(ph)LQR_	SADGSAPAGEGEGVT(1)LQR
299	F5H2S7;Q13561-2;Q13561-3;Q13561;F5H223;F8WAG8;F8W1I6;F8VW18;F8VRV7;F8VX93;H0YHL1	F5H2S7	50 kDa dynein-associated polypeptide;Dynactin complex 50 kDa subunit;Dynactin subunit 2;p50 dynamitin	DCTN2;DCTN50	88	3.5848	4.1346	8.7098	8.916	8191900	54092000	53072000	4191800	14615000	25219000	0.999734	1.25449e-28	237.89	0.999987	3.93039e-20	217.88	1.25449e-28	237.89	2	1007.92	_TGYES(ph)GEYEM(ox)LGEGLGVK_	TGYES(1)GEYEMLGEGLGVK
1356	F5H2S7;Q13561-2;Q13561-3;Q13561;F5H223;F8WAG8;H0YI98	F5H2S7	50 kDa dynein-associated polypeptide;Dynactin complex 50 kDa subunit;Dynactin subunit 2;p50 dynamitin	DCTN2;DCTN50	320	5.3435	5.7292	1.697	1.9468	30397000	86016000	30861000	17836000	26374000	28118000	0.999886	0.000685767	149.96	0.999995	6.80616e-10	172.8	6.80616e-10	172.8	3	456.222	_VHQLYET(ph)IQR_	VHQLYET(1)IQR
948	Q9UKX7;Q9UKX7-2	Q9UKX7	50 kDa nucleoporin;Nuclear pore complex protein Nup50;Nuclear pore-associated protein 60 kDa-like;Nucleoporin Nup50	NPAP60L;NUP50;PRO1146	227	2.3812	2.7746	4.3911	4.3548	2130900	16181000	18929000	1027100	4482600	6477900	0.976728	1.27944e-18	208.39	0.989826	2.92893e-23	226.93	2.92893e-23	226.93	2	801.874	_VAAETQSPSLFGS(ph)TK_	VAAETQSPSLFGS(0.99)T(0.01)K
2188	Q9UKX7;Q9UKX7-2;B0QY21	Q9UKX7	50 kDa nucleoporin;Nuclear pore complex protein Nup50;Nuclear pore-associated protein 60 kDa-like;Nucleoporin Nup50;Nucleoporin 50kDa	NPAP60L;NUP50;PRO1146;CTA-268H5.7-017;NUP50	54			12.041	17.908	0	0	0	102550	2119600	29491000				0.923009	1.45509e-10	196.11	1.45509e-10	196.11	2	704.793	_NVGFESDT(ph)GGAFK_	NVGFES(0.077)DT(0.923)GGAFK
2187	Q9UKX7;Q9UKX7-2;B0QY21;B4E2D3	Q9UKX7	50 kDa nucleoporin;Nuclear pore complex protein Nup50;Nuclear pore-associated protein 60 kDa-like;Nucleoporin Nup50;Nucleoporin 50kDa;cDNA FLJ54237, highly similar to Nucleoporin 50 kDa	NPAP60L;NUP50;PRO1146;CTA-268H5.7-017;NUP50	380	6.8806	7.5759	1.1186	1.2743	416090	3586700	4506400	7120600	8973100	10075000	0.999997	0.0341577	84.468	1	0.0678884	76.759	0.0341577	84.468	3	519.943	_GIGT(ph)LHLKPTANQK_	GIGT(1)LHLKPTANQK
517	P26599-3;P26599-2;P26599	P26599-3	57 kDa RNA-binding protein PPTB-1;Heterogeneous nuclear ribonucleoprotein I;Polypyrimidine tract-binding protein 1	PTB;PTBP1	292	3.0521	3.2011			270740	1336800	1199700	0	0	0	0.9997	0.027784	106.67				0.027784	106.67	2	1201.02	_TRPDLPSGDSQPSLDQT(ph)M(ox)AAAF_	TRPDLPSGDSQPSLDQT(1)MAAAF
1442	P30101;G5EA52	P30101	58 kDa glucose-regulated protein;58 kDa microsomal protein;Disulfide isomerase ER-60;Endoplasmic reticulum resident protein 57;Endoplasmic reticulum resident protein 60;Protein disulfide-isomerase A3	ERP57;ERP60;GRP58;PDIA3	219	3.4904	3.8318	2.4063	2.4345	2738300	4921500	4329700	7147800	8604100	10896000	0.999983	3.3225e-06	171.73	0.999999	1.25065e-05	150.22	3.3225e-06	171.73	2	769.842	_FEDKT(ph)VAYTEQK_	FEDKT(1)VAYTEQK
1443	P30101;G5EA52	P30101	58 kDa glucose-regulated protein;58 kDa microsomal protein;Disulfide isomerase ER-60;Endoplasmic reticulum resident protein 57;Endoplasmic reticulum resident protein 60;Protein disulfide-isomerase A3	ERP57;ERP60;GRP58;PDIA3	452	4.225	4.7977	2.4346	2.7705	3197000	21818000	24229000	17659000	23804000	25222000	1	2.69405e-05	138.89	0.999999	4.13539e-06	147.87	4.13539e-06	147.87	2	711.329	_GFPT(ph)IYFSPANK_	GFPT(1)IYFSPANK
1444	P30101;G5EA52;H7BZJ3	P30101	58 kDa glucose-regulated protein;58 kDa microsomal protein;Disulfide isomerase ER-60;Endoplasmic reticulum resident protein 57;Endoplasmic reticulum resident protein 60;Protein disulfide-isomerase A3	ERP57;ERP60;GRP58;PDIA3	72			3.3131	5.1471	0	0	0	1247400	666610	9733300				1	0.00528454	120.96	0.00528454	120.96	2	636.287	_LAPEYEAAAT(ph)R_	LAPEYEAAAT(1)R
534	P10809	P10809	60 kDa chaperonin;60 kDa heat shock protein, mitochondrial;Chaperonin 60;Heat shock protein 60;HuCHA60;Mitochondrial matrix protein P1;P60 lymphocyte protein	HSP60;HSPD1	488	4.9232	4.8143	4.2555	4.3783	23667000	66861000	68018000	75378000	114910000	119000000	1	3.10189e-06	158.58	1	6.07746e-08	198.74	6.07746e-08	198.74	2	648.316	_NAGVEGS(ph)LIVEK_	NAGVEGS(1)LIVEK
1692	P10809;E7ESH4;E7EXB4	P10809	60 kDa chaperonin;60 kDa heat shock protein, mitochondrial;Chaperonin 60;Heat shock protein 60;HuCHA60;Mitochondrial matrix protein P1;P60 lymphocyte protein	HSP60;HSPD1	206	6.7585	6.748	5.7691	7.0106	10327000	140540000	47091000	7380500	68126000	127800000	1	3.90177e-13	214.18	1	2.09371e-10	194.55	3.90177e-13	214.18	2	792.865	_T(ph)LNDELEIIEGMK_	T(1)LNDELEIIEGMK
1694	P10809;E7ESH4	P10809	60 kDa chaperonin;60 kDa heat shock protein, mitochondrial;Chaperonin 60;Heat shock protein 60;HuCHA60;Mitochondrial matrix protein P1;P60 lymphocyte protein	HSP60;HSPD1	231	5.6798	5.6919	1.7287	1.7866	32153000	97803000	98017000	23386000	46033000	34576000	0.915335	1.29477e-06	170.52	0.499994	2.73412e-08	165.63	1.29477e-06	170.52	2	775.322	_GY(ph)ISPYFINT(ph)SK_	GY(1)ISPYFINT(0.5)S(0.5)K
1695	P10809	P10809	60 kDa chaperonin;60 kDa heat shock protein, mitochondrial;Chaperonin 60;Heat shock protein 60;HuCHA60;Mitochondrial matrix protein P1;P60 lymphocyte protein	HSP60;HSPD1	478	8.6147	8.4809	2.2172	2.4657	162660	564950	4755100	1722100	754170	5521600	1	2.65222e-05	121.09	1	0.000761724	161.02	0.000761724	161.02	2	470.732	_IPAM(ox)T(ph)IAK_	IPAMT(1)IAK
1697	P10809;E7ESH4;E7EXB4	P10809	60 kDa chaperonin;60 kDa heat shock protein, mitochondrial;Chaperonin 60;Heat shock protein 60;HuCHA60;Mitochondrial matrix protein P1;P60 lymphocyte protein	HSP60;HSPD1	173	5.5025	5.9174	3.3936	3.6748	3691300	110830000	21402000	16121000	70992000	57885000	0.999781	7.12635e-15	197.84	0.87665	3.52053e-06	153.25	7.12635e-15	197.84	2	1233.09	_Q(de)SKPVTTPEEIAQVAT(ph)ISANGDK_	QS(0.009)KPVT(0.052)T(0.044)PEEIAQVAT(0.877)IS(0.019)ANGDK
1690	P10809;E7ESH4;E7EXB4;C9JL25;B7Z712;C9JCQ4;C9JL19;C9J0S9	P10809	60 kDa chaperonin;60 kDa heat shock protein, mitochondrial;Chaperonin 60;Heat shock protein 60;HuCHA60;Mitochondrial matrix protein P1;P60 lymphocyte protein;Putative uncharacterized protein HSPD1;cDNA FLJ52281, highly similar to 60 kDa heat shock protein, mitochondrial;Putative uncharacterized protein HSPD1;Putative uncharacterized protein HSPD1;Putative uncharacterized protein HSPD1	HSP60;HSPD1;HSPD1;HSPD1;HSPD1;HSPD1	54	9.7659	11.003	5.2163	6.0314	8243600	125040000	106990000	6562200	37003000	50118000	1	9.02931e-52	252.75	1	1.84945e-51	244.31	9.02931e-52	252.75	2	1105.55	_ALMLQ(de)GVDLLADAVAVT(ph)M(ox)GPK_	ALMLQGVDLLADAVAVT(1)MGPK
1693	P10809;E7ESH4;E7EXB4;C9JL25;B7Z712;C9JCQ4;C9JL19	P10809	60 kDa chaperonin;60 kDa heat shock protein, mitochondrial;Chaperonin 60;Heat shock protein 60;HuCHA60;Mitochondrial matrix protein P1;P60 lymphocyte protein;Putative uncharacterized protein HSPD1;cDNA FLJ52281, highly similar to 60 kDa heat shock protein, mitochondrial;Putative uncharacterized protein HSPD1;Putative uncharacterized protein HSPD1	HSP60;HSPD1;HSPD1;HSPD1;HSPD1	61	3.334	3.1829	3.1622	3.4849	13225000	27665000	48234000	1167800	14515000	5674000	7.272e-06	6.73582e-07	179.35	0.717079	0.00643686	140.93	6.73582e-07	179.35	2	712.845	_T(ph)VIIEQSWGSPK_	T(0.717)VIIEQS(0.283)WGSPK
1698	P10809;E7ESH4;E7EXB4;C9JL25;B7Z712	P10809	60 kDa chaperonin;60 kDa heat shock protein, mitochondrial;Chaperonin 60;Heat shock protein 60;HuCHA60;Mitochondrial matrix protein P1;P60 lymphocyte protein;Putative uncharacterized protein HSPD1;cDNA FLJ52281, highly similar to 60 kDa heat shock protein, mitochondrial	HSP60;HSPD1;HSPD1	114	4.9374	4.4512	6.5178	6.5023	5429600	12683000	83372000	13068000	12896000	91794000	0.562278	9.34865e-19	200.2	0.338274	4.35178e-31	193.5	9.34865e-19	200.2	2	1321.1	_LVQDVANNTN(de)EEAGDGTT(ph)TATVLAR_	LVQDVANNTNEEAGDGT(0.306)T(0.338)T(0.338)AT(0.018)VLAR
1532	P63173;J3QL01;J3KT73	P63173	60S ribosomal protein L38	RPL38	44	4.8542	4.8097	1.2956	1.1936	2953100	14090000	13936000	612290	953780	996450	1	0.000358453	194.54	1	7.51264e-07	167.09	0.000358453	194.54	2	654.828	_YLYT(ph)LVITDK_	YLYT(1)LVITDK
533	P37198	P37198	62 kDa nucleoporin;Nuclear pore glycoprotein p62;Nucleoporin Nup62	NUP62	364	11.851	14.893	9.8319	11.659	2908400	56843000	68683000	3721400	31537000	6779100	1	0.000301484	156.6	1	0.310828	107.35	0.000301484	156.6	2	834.914	_DRT(ph)LIENGEKITSL_	DRT(1)LIENGEKITSL
534	P37198	P37198	62 kDa nucleoporin;Nuclear pore glycoprotein p62;Nucleoporin Nup62	NUP62	420	9.296	9.6114			411580	8329700	1501000	0	0	0	0.927242	0.022494	144.1				0.022494	144.1	2	738.337	_EELVKEQSGT(ph)IY_	EELVKEQS(0.073)GT(0.927)IY
629	Q96AY3;F8WA23	Q96AY3	65 kDa FK506-binding protein;FK506-binding protein 10;Immunophilin FKBP65;Peptidyl-prolyl cis-trans isomerase FKBP10;Rotamase	FKBP10;FKBP65;PSEC0056	155	4.002	4.8497	3.2821	4.4163	1521000	8413800	10884000	624730	9330700	1992700	1	2.75849e-05	147.26	1	1.41831e-06	181.31	1.41831e-06	181.31	2	753.828	_NKEDT(ph)VQVST(ph)LL_	NKEDT(1)VQVS(0.026)T(0.974)LL
630	Q96AY3;F8WA23	Q96AY3	65 kDa FK506-binding protein;FK506-binding protein 10;Immunophilin FKBP65;Peptidyl-prolyl cis-trans isomerase FKBP10;Rotamase	FKBP10;FKBP65;PSEC0056	160	15.885	17.621	9.2496	9.4969	3808400	56887000	58057000	4638600	51078000	63022000	0.973966	2.75849e-05	147.26	0.77047	1.41831e-06	181.31	1.41831e-06	181.31	2	753.828	_NKEDT(ph)VQVST(ph)LL_	NKEDT(1)VQVS(0.026)T(0.974)LL
627	Q96AY3;F8WA23;H0Y827;Q9H6J3	Q96AY3	65 kDa FK506-binding protein;FK506-binding protein 10;Immunophilin FKBP65;Peptidyl-prolyl cis-trans isomerase FKBP10;Rotamase;cDNA: FLJ22221 fis, clone HRC01651	FKBP10;FKBP65;PSEC0056	384	8.7407	9.5679	4.8792	4.9985	139840000	81786000	94577000	44061000	76965000	76857000	1	0.0197564	142.08	1	0.0494581	130.56	0.0197564	142.08	2	722.353	_HNPADVVEIRT(ph)L_	HNPADVVEIRT(1)L
1323	P46937;F5H202;P46937-2;P46937-3;E9PRV2	P46937	65 kDa Yes-associated protein;Yorkie homolog	YAP1;YAP65	83	4.7506	5.4824	4.319	4.607	41240000	42643000	45852000	32504000	36660000	48371000	0.999808	0.00822906	117.79	1	0.0103011	114.24	0.00822906	117.79	2	655.302	_TANVPQT(ph)VPM(ox)R_	TANVPQT(1)VPMR
625	Q92804;Q92804-2	Q92804	68 kDa TATA-binding protein-associated factor;RNA-binding protein 56;TATA-binding protein-associated factor 2N	RBP56;TAF15;TAF2N	235	6.8996	11.125			99265	4199700	1853500	0	0	0	0.99987	0.179689	96.666				0.179689	96.666	2	1067.91	_GPRTDADSESDNSDNNT(ph)IF_	GPRTDADSESDNSDNNT(1)IF
1622	P02545;P02545-3;E7EUI9;D6RAQ3	P02545	70 kDa lamin;Lamin-A/C;Renal carcinoma antigen NY-REN-32	LMN1;LMNA	621			5.3122	4.9388	0	896150	0	100560	737330	3907400	0.973821	4.44271e-29	213.7	0.885386	2.85998e-37	227.03	2.85998e-37	227.03	3	815.713	_ASASGSGAQVGGPISSGSSASSVT(ph)VTR_	ASASGSGAQVGGPISSGSS(0.001)AS(0.008)S(0.025)VT(0.885)VT(0.081)R
1625	P02545;P02545-3;Q6UYC3;E7EUI9;D6RAQ3	P02545	70 kDa lamin;Lamin-A/C;Renal carcinoma antigen NY-REN-32;Lamin A/C;Progerin	LMN1;LMNA;LMNA;RP11-54H19.1-004	590	5.3014	6.8726	2.3647	1.5553	0	0	0	63212000	110810000	2190200	0.00426159	0.00703807	142.45	0.999976	0.000279075	156	0.000279075	156	2	743.807	_TVLCGT(ph)CGQPADK_	TVLCGT(1)CGQPADK
465	P02545;Q6UYC3;P02545-2;P02545-3	P02545	70 kDa lamin;Lamin-A/C;Renal carcinoma antigen NY-REN-32;Lamin A/C;Progerin	LMN1;LMNA;LMNA;RP11-54H19.1-004	91	8.0654	8.8511			12900000	42756000	6189100	0	0	0	1	0.116241	129.82				0.116241	129.82	2	641.806	_EAELGDARKT(ph)L_	EAELGDARKT(1)L
1824	P38646	P38646	75 kDa glucose-regulated protein;Heat shock 70 kDa protein 9;Mortalin;Peptide-binding protein 74;Stress-70 protein, mitochondrial	GRP75;HSPA9;HSPA9B	185	13.343	13.453	2.3374	2.7355	12952000	102600000	105290000	2293800	2913400	5873100	1	1.69129e-06	166.7	0.998969	0.000101284	140.91	1.69129e-06	166.7	3	563.583	_M(ox)KETAENYLGHT(ph)AK_	MKETAENY(0.001)LGHT(0.999)AK
1825	P38646;H0Y8S0	P38646	75 kDa glucose-regulated protein;Heat shock 70 kDa protein 9;Mortalin;Peptide-binding protein 74;Stress-70 protein, mitochondrial	GRP75;HSPA9;HSPA9B	504					0	1550500	1178700	0	0	0	1	0.0540975	110.56	1	0.000694252	118.2	0.000694252	118.2	2	836.963	_LLGQFT(ph)LIGIPPAPR_	LLGQFT(1)LIGIPPAPR
1826	P38646;D6RJI2;D6RA73	P38646	75 kDa glucose-regulated protein;Heat shock 70 kDa protein 9;Mortalin;Peptide-binding protein 74;Stress-70 protein, mitochondrial	GRP75;HSPA9;HSPA9B	116	3.0687	3.5839	0.33443	0.84842	68520000	946290000	657740000	55959000	248790000	420660000	0.594649	1.8977e-36	261.64	0.999921	9.22104e-21	212.17	1.8977e-36	261.64	3	628.94	_RQAVTNPNNT(ph)FYAT(ph)K_	RQAVTNPNNT(0.595)FY(0.439)AT(0.967)K
1827	P38646;D6RJI2;D6RA73	P38646	75 kDa glucose-regulated protein;Heat shock 70 kDa protein 9;Mortalin;Peptide-binding protein 74;Stress-70 protein, mitochondrial	GRP75;HSPA9;HSPA9B	120	5.8755	6.3643	3.2066	3.729	75989000	1019900000	729680000	41268000	323090000	343720000	0.966659	1.8977e-36	261.64	0.999999	9.22104e-21	212.17	1.8977e-36	261.64	3	628.94	_RQAVTNPNNT(ph)FYAT(ph)K_	RQAVTNPNNT(0.595)FY(0.439)AT(0.967)K
1829	P38646	P38646	75 kDa glucose-regulated protein;Heat shock 70 kDa protein 9;Mortalin;Peptide-binding protein 74;Stress-70 protein, mitochondrial	GRP75;HSPA9;HSPA9B	271			3.4231	5.6325	0	0	0	0	0	0				0.641906	0.388913	87.352	0.388913	87.352	2	1068.47	_STNGDT(ph)FLGGEDFDQALLR_	S(0.179)T(0.179)NGDT(0.642)FLGGEDFDQALLR
1830	P38646;D6RJI2;D6RA73	P38646	75 kDa glucose-regulated protein;Heat shock 70 kDa protein 9;Mortalin;Peptide-binding protein 74;Stress-70 protein, mitochondrial	GRP75;HSPA9;HSPA9B	86	2.3787	2.9154	4.8209	5.0791	800300	12932000	1517200	1829200	23805000	3935700	0.499396	0.00260764	139.86	0.495419	7.42525e-05	159	7.42525e-05	159	2	765.845	_T(ph)TPSVVAFTADGER_	T(0.495)T(0.495)PS(0.009)VVAFTADGER
1832	P38646	P38646	75 kDa glucose-regulated protein;Heat shock 70 kDa protein 9;Mortalin;Peptide-binding protein 74;Stress-70 protein, mitochondrial	GRP75;HSPA9;HSPA9B	398	5.1588	4.7628			464790	2329800	13464000	0	1278900	1275600	1	3.9936e-05	165.58	1	2.51308e-05	177.1	2.51308e-05	177.1	2	685.827	_VQQT(ph)VQDLFGR_	VQQT(1)VQDLFGR
537	P38646	P38646	75 kDa glucose-regulated protein;Heat shock 70 kDa protein 9;Mortalin;Peptide-binding protein 74;Stress-70 protein, mitochondrial	GRP75;HSPA9;HSPA9B	185	10.844	13.247	10.951	10.834	303940	6664500	1445900	316520	802690	3489800	0.999454	0.378774	100.23	0.999984	0.0624385	118.21	0.0624385	118.21	2	891.453	_LGHT(ph)AKNAVITVPAYF_	LGHT(0.999)AKNAVIT(0.001)VPAYF
535	P11021	P11021	78 kDa glucose-regulated protein;Endoplasmic reticulum lumenal Ca(2+)-binding protein grp78;Heat shock 70 kDa protein 5;Immunoglobulin heavy chain-binding protein	GRP78;HSPA5	365	6.63	7.2338	4.1853	7.2133	1939200	33719000	12371000	9952900	33530000	927920000	0.0568174	6.48032e-14	204.13	0.985792	3.24354e-18	216.71	3.24354e-18	216.71	2	770.866	_SDIDEIVLVGGS(ph)TR_	SDIDEIVLVGGS(0.986)T(0.014)R
1700	P11021	P11021	78 kDa glucose-regulated protein;Endoplasmic reticulum lumenal Ca(2+)-binding protein grp78;Heat shock 70 kDa protein 5;Immunoglobulin heavy chain-binding protein	GRP78;HSPA5	189	29.793	31.014	13.199	14.934	16997000	479640000	522840000	17545000	269020000	303220000	1	4.9188e-08	199.8	1	1.19897e-08	168.61	4.9188e-08	199.8	2	649.302	_DAGT(ph)IAGLNVMR_	DAGT(1)IAGLNVMR
1702	P11021	P11021	78 kDa glucose-regulated protein;Endoplasmic reticulum lumenal Ca(2+)-binding protein grp78;Heat shock 70 kDa protein 5;Immunoglobulin heavy chain-binding protein	GRP78;HSPA5	137	32.606	32.118	4.5964	5.2542	465480	32814000	38742000	2960900	31746000	10411000	1	0.000410125	150.39	1	0.000420029	149.97	0.000410125	150.39	3	562.282	_TKPYIQVDIGGGQT(ph)K_	TKPYIQVDIGGGQT(1)K
1703	P11021	P11021	78 kDa glucose-regulated protein;Endoplasmic reticulum lumenal Ca(2+)-binding protein grp78;Heat shock 70 kDa protein 5;Immunoglobulin heavy chain-binding protein	GRP78;HSPA5	91	20.499	21.738	5.2994	6.5215	4263000	114420000	97054000	23075000	176210000	188870000	0.999995	1.29719e-30	218.78	0.999996	1.04968e-30	222.45	1.04968e-30	222.45	2	957.441	_NQLTSNPENT(ph)VFDAKR_	NQLTSNPENT(1)VFDAKR
1705	P11021	P11021	78 kDa glucose-regulated protein;Endoplasmic reticulum lumenal Ca(2+)-binding protein grp78;Heat shock 70 kDa protein 5;Immunoglobulin heavy chain-binding protein	GRP78;HSPA5	139	4.1357	4.8587	3.5905	4.7131	8170800	54517000	57821000	4608400	50075000	12804000	1	0.000798169	147.73	0.999999	0.000118208	153.7	0.000118208	153.7	2	808.886	_T(ph)FAPEEISAMVLTK_	T(1)FAPEEISAMVLTK
1706	P11021	P11021	78 kDa glucose-regulated protein;Endoplasmic reticulum lumenal Ca(2+)-binding protein grp78;Heat shock 70 kDa protein 5;Immunoglobulin heavy chain-binding protein	GRP78;HSPA5	102	9.0637	9.694	9.2684	8.3766	1190800	5834500	40101000	2953200	10091000	89817000	0.999998	0.00183879	127.71	0.999804	0.00644874	116.63	0.00183879	127.71	2	755.832	_T(ph)WNDPSVQQDIK_	T(1)WNDPSVQQDIK
489	P11021	P11021	78 kDa glucose-regulated protein;Endoplasmic reticulum lumenal Ca(2+)-binding protein grp78;Heat shock 70 kDa protein 5;Immunoglobulin heavy chain-binding protein	GRP78;HSPA5	321	17.93	18.667			3186500	12995000	72388000	0	0	0	0.992742	0.0687664	155.84	0.999964	0.0870286	152.34	0.0687664	155.84	2	635.232	_YEGEDFSET(ph)L_	YEGEDFSET(1)L
490	P11021	P11021	78 kDa glucose-regulated protein;Endoplasmic reticulum lumenal Ca(2+)-binding protein grp78;Heat shock 70 kDa protein 5;Immunoglobulin heavy chain-binding protein	GRP78;HSPA5	139	18.314	19.298	12.679	13.095	5551300	105620000	98924000	3793500	44071000	44569000	0.995627	4.47519e-05	164.48	0.999614	9.92269e-07	153.75	4.47519e-05	164.48	2	722.348	_IQVDIGGGQTKT(ph)F_	IQVDIGGGQTKT(1)F
491	P11021	P11021	78 kDa glucose-regulated protein;Endoplasmic reticulum lumenal Ca(2+)-binding protein grp78;Heat shock 70 kDa protein 5;Immunoglobulin heavy chain-binding protein	GRP78;HSPA5	189	23.344	16.503			1914400	8747600	45802000	0	0	0	0.999996	0.0168466	120.39				0.0168466	120.39	2	905.428	_NDAQRQATKDAGT(ph)IAGL_	NDAQRQATKDAGT(1)IAGL
492	P11021	P11021	78 kDa glucose-regulated protein;Endoplasmic reticulum lumenal Ca(2+)-binding protein grp78;Heat shock 70 kDa protein 5;Immunoglobulin heavy chain-binding protein	GRP78;HSPA5	338	69.865	80.478	43.043	48.285	133700	19356000	13988000	211620	9942900	12575000	0.992846	0.368611	107.15	0.99241	0.23123	112.75	0.23123	112.75	3	456.247	_RST(ph)MKPVQKVL_	RS(0.008)T(0.992)MKPVQKVL
544	P14314-2;P14314	P14314-2	80K-H protein;Glucosidase 2 subunit beta;Glucosidase II subunit beta;Protein kinase C substrate 60.1 kDa protein heavy chain	G19P1;PRKCSH	442	6.2975	7.3756	4.2026	4.0112	0	0	0	4930800	23088000	13785000	0.0514177	7.55992e-05	146.2	0.83027	0.399547	80.994	7.55992e-05	146.2	3	776.663	_LGGSPTS(ph)LGTWGS(ph)WIGPDHDK_	LGGSPT(0.01)S(0.83)LGT(0.351)WGS(0.809)WIGPDHDK
545	P14314-2;P14314	P14314-2	80K-H protein;Glucosidase 2 subunit beta;Glucosidase II subunit beta;Protein kinase C substrate 60.1 kDa protein heavy chain	G19P1;PRKCSH	448	5.2176	5.7826	4.2145	5.1725	6222000	32944000	6278700	2037300	14346000	2612700	0.470512	7.55992e-05	146.2	0.808809	0.399547	80.994	7.55992e-05	146.2	3	776.663	_LGGSPTS(ph)LGTWGS(ph)WIGPDHDK_	LGGSPT(0.01)S(0.83)LGT(0.351)WGS(0.809)WIGPDHDK
1712	P14314-2;P14314	P14314-2	80K-H protein;Glucosidase 2 subunit beta;Glucosidase II subunit beta;Protein kinase C substrate 60.1 kDa protein heavy chain	G19P1;PRKCSH	134	2.7541	3.4069	5.913	6.4282	8064600	23187000	30324000	15478000	68971000	76202000	1	0.00222902	128.08	0.999998	3.27012e-05	176.18	3.27012e-05	176.18	2	686.302	_ESLQQMAEVT(ph)R_	ESLQQMAEVT(1)R
1713	P14314-2;P14314	P14314-2	80K-H protein;Glucosidase 2 subunit beta;Glucosidase II subunit beta;Protein kinase C substrate 60.1 kDa protein heavy chain	G19P1;PRKCSH	486	4.0413	4.2444	6.0363	6.875	6655800	9061100	33349000	17074000	36582000	47310000	0.999997	0.0688548	101.39	0.999999	0.0397157	107.17	0.0397157	107.17	2	709.797	_ET(ph)MVTSTTEPSR_	ET(1)MVTSTTEPSR
1716	P14314-2;P14314	P14314-2	80K-H protein;Glucosidase 2 subunit beta;Glucosidase II subunit beta;Protein kinase C substrate 60.1 kDa protein heavy chain	G19P1;PRKCSH	115	3.5309	4.4308	2.1578	2.3887	906960	4122200	2179200	17782000	24548000	20048000	0.999987	0.000337434	129.07	0.989677	1.66398e-31	198.1	1.66398e-31	198.1	3	1041.04	_VNDGVCDCCDGTDEYNSGVICENT(ph)CK_	VNDGVCDCCDGTDEY(0.001)NS(0.01)GVICENT(0.99)CK
1717	P14314-2;P14314	P14314-2	80K-H protein;Glucosidase 2 subunit beta;Glucosidase II subunit beta;Protein kinase C substrate 60.1 kDa protein heavy chain	G19P1;PRKCSH	466	8.1222	7.6864	2.0317	2.2779	498000	5854200	6767400	67022000	130580000	162780000	1	2.32523e-19	192.39	0.999885	2.39909e-13	187.97	2.32523e-19	192.39	2	817.309	_YEQGT(ph)GCWQ(de)GPNR_	YEQGT(1)GCWQGPNR
2231	P14314-2;P14314	P14314-2	80K-H protein;Glucosidase 2 subunit beta;Glucosidase II subunit beta;Protein kinase C substrate 60.1 kDa protein heavy chain	G19P1;PRKCSH	356	5.6393	3.1103	1.5213	1.5151	0	0	0	40730000	60629000	5350100	0.885934	0.0305312	115.73	0.999629	8.35786e-07	166.04	8.35786e-07	166.04	3	759.984	_M(ox)PPY(ph)DEQ(de)TQAFIDAAQEAR_	MPPY(1)DEQTQAFIDAAQEAR
497	P14314;P14314-2	P14314	80K-H protein;Glucosidase 2 subunit beta;Glucosidase II subunit beta;Protein kinase C substrate 60.1 kDa protein heavy chain	G19P1;PRKCSH	228	82.676	112.69	4.8883	6.0116	99550	13080000	2156500	2650700	25892000	3542000	0.999762	0.480473	103.04	0.99891	0.0409428	123.36	0.0409428	123.36	2	931.884	_KELDDDM(ox)DGT(ph)VSVTEL_	KELDDDMDGT(0.999)VS(0.001)VTEL
1522	P52948;P52948-5;P52948-2;P52948-6;J3KP29;P52948-3;P52948-4	P52948	96 kDa nucleoporin;98 kDa nucleoporin;Nuclear pore complex protein Nup96;Nuclear pore complex protein Nup98;Nuclear pore complex protein Nup98-Nup96;Nucleoporin Nup96;Nucleoporin Nup98	ADAR2;NUP98	172			3.559	4.2184	0	0	0	687300	2547500	2922100				0.9805	0.00394131	119.69	0.00394131	119.69	2	702.299	_FNPPTGTDT(ph)M(ox)VK_	FNPPTGT(0.019)DT(0.98)MVK
1523	P52948;P52948-5;P52948-2;P52948-6;J3KP29;P52948-3;P52948-4	P52948	96 kDa nucleoporin;98 kDa nucleoporin;Nuclear pore complex protein Nup96;Nuclear pore complex protein Nup98;Nuclear pore complex protein Nup98-Nup96;Nucleoporin Nup96;Nucleoporin Nup98	ADAR2;NUP98	766	27.661	29.557			2127900	2542000	16733000	0	0	0	0.999852	0.0261993	109.84				0.0261993	109.84	2	717.31	_GECIVSDFT(ph)IGR_	GECIVSDFT(1)IGR
1029	B1ALY0;Q9Y2D5-4;Q9Y2D5-6	B1ALY0;Q9Y2D5-4	A kinase (PRKA) anchor protein 2	AKAP2;RP11-470J20.3-003	424;192	5.7276	6.9106	1.9644	2.6638	1702900	12906000	1975100	807490	2086600	2607200	1	7.86762e-10	181.64	1	3.82723e-46	244.52	3.82723e-46	244.52	2	1010.91	_EGESASNATETSGPDM(ox)T(ph)IK_	EGESASNATETSGPDMT(1)IK
1200	O75369-8;O75369;O75369-9;O75369-2;O75369-3;O75369-6;O75369-7;E7EN95;O75369-4;O75369-5	O75369-8	ABP-278;ABP-280 homolog;Actin-binding-like protein;Beta-filamin;Filamin homolog 1;Filamin-3;Filamin-B;Thyroid autoantigen;Truncated actin-binding protein	FLN1L;FLN3;FLNB;TABP;TAP	490	9.084	9.7467	1.6512	1.8827	2890900	12882000	2352400	1432700	3118200	3045100	1	0.00489506	122.39	1	0.000190683	136.38	0.000190683	136.38	2	608.768	_AAGSGELGVT(ph)M(ox)K_	AAGSGELGVT(1)MK
1139	D6REX3;O94979-8;O94979;O94979-2;H7C2W3;O94979-4;B7ZL00;O94979-3;O94979-6;H7BXG7;O94979-7;H0Y8W8	D6REX3	ABP125;ABP130;Protein transport protein Sec31A;SEC31-like protein 1;SEC31-related protein A;Web1-like protein;SEC31A protein	HSPC275;HSPC334;KIAA0905;SEC31A;SEC31L1;SEC31A	1192	11.391	13.036			1218900	9451100	38588000	0	0	0	0.999729	0.0470553	112.02				0.0470553	112.02	2	959.475	_EQT(ph)LSPTITSGLHNIAR_	EQT(1)LSPTITSGLHNIAR
2198	Q9Y2S0	Q9Y2S0	AC19;DNA-directed RNA polymerase I subunit D;DNA-directed RNA polymerases I and III subunit RPAC2;hRPA19;RNA polymerase I 16 kDa subunit;RPC16	POLR1D	72	8.209	16.313	7.0435	6.5184	104430	4340600	4008300	662600	3474100	6305700	0.759405	4.66072e-13	186.97	0.833347	4.60863e-13	187.16	4.60863e-13	187.16	2	1082.43	_N(de)PEVEFCGYTT(ph)THPSESK_	NPEVEFCGYT(0.105)T(0.759)T(0.136)HPSESK
1744	P21333;P21333-2;Q5HY54;E9PHF0	P21333	Actin-binding protein 280;Alpha-filamin;Endothelial actin-binding protein;Filamin-1;Filamin-A;Non-muscle filamin;Filamin A, alpha (Actin binding protein 280)	FLN;FLN1;FLNA;FLNA;XX-FW83128A1.1-010	2627	6.1834	7.5496	1.0707	1.4937	16493000	12465000	134660000	29061000	36201000	45713000	0.99995	0.00019513	143	0.999999	3.13665e-06	156.51	3.13665e-06	156.51	2	616.302	_DKGEYT(ph)LVVK_	DKGEYT(1)LVVK
1746	P21333;P21333-2;Q5HY54	P21333	Actin-binding protein 280;Alpha-filamin;Endothelial actin-binding protein;Filamin-1;Filamin-A;Non-muscle filamin;Filamin A, alpha (Actin binding protein 280)	FLN;FLN1;FLNA;FLNA;XX-FW83128A1.1-010	1508	3.6354	5.6514	1.8037	2.5515	943130	15452000	4789200	19617000	33930000	7477200	0.99999	4.14954e-18	196.78	0.87518	1.42064e-12	169.19	4.14954e-18	196.78	2	1313.11	_GLVEPVDVVDN(de)ADGTQT(ph)VNYVPSR_	GLVEPVDVVDNADGT(0.125)QT(0.875)VNYVPSR
1749	P21333;P21333-2;Q5HY54;E9PHF0	P21333	Actin-binding protein 280;Alpha-filamin;Endothelial actin-binding protein;Filamin-1;Filamin-A;Non-muscle filamin;Filamin A, alpha (Actin binding protein 280)	FLN;FLN1;FLNA;FLNA;XX-FW83128A1.1-010	2579	10.032	11.889	4.9217	7.2442	364410	5539000	897750	612540	8646300	1310700	1	0.00316665	150.35	0.999939	0.00316665	150.35	0.00316665	150.35	2	555.712	_SSFT(ph)VDCSK_	SSFT(1)VDCSK
1748	P21333;P21333-2;Q5HY54;Q14315;Q14315-2	P21333	Actin-binding protein 280;Alpha-filamin;Endothelial actin-binding protein;Filamin-1;Filamin-A;Non-muscle filamin;Filamin A, alpha (Actin binding protein 280);ABP-280-like protein;ABP-L;Actin-binding-like protein;Filamin-2;Filamin-C;Gamma-filamin	FLN;FLN1;FLNA;FLNA;XX-FW83128A1.1-010;ABPL;FLN2;FLNC	835	4.205	6.4795	0.39696	2.1311	1409200	9299200	1750300	1249600	2595800	3493800	0.999857	0.00120237	130.98	0.997716	3.07265e-05	156.48	3.07265e-05	156.48	2	567.229	_NDNDTFT(ph)VK_	NDNDT(0.002)FT(0.998)VK
452	O15511-2;O15511	O15511-2	Actin-related protein 2/3 complex subunit 5;Arp2/3 complex 16 kDa subunit	ARC16;ARPC5	143	4.0568	4.2968	6.0991	6.1871	762980	7122900	7656800	2930400	21100000	22617000	1	3.79558e-10	205.56	1	3.63909e-06	155.48	3.79558e-10	205.56	2	575.803	_ALAAGGVGS(ph)IVR_	ALAAGGVGS(1)IVR
141	O15511-2;O15511	O15511-2	Actin-related protein 2/3 complex subunit 5;Arp2/3 complex 16 kDa subunit	ARC16;ARPC5	143	2.956	3.1591	4.7905	5.8366	4427400	6584600	7761100	2059300	9727600	10492000	1	0.0882449	123.67	1	0.000711366	160.18	0.000711366	160.18	2	589.818	_AAGGVGS(ph)IVRVL_	AAGGVGS(1)IVRVL
279	I3L3I4;P62736;P68032;P68133;P63267;P60709;P63261;Q5T8M7;A6NL76;Q5T8M8;A5A3E0;Q6S8J3;Q562R1;Q9BYX7;E9PG30	I3L3I4	Actin, aortic smooth muscle;Alpha-actin-2;Cell growth-inhibiting gene 46 protein;Actin, alpha cardiac muscle 1;Alpha-cardiac actin;Actin, alpha skeletal muscle;Alpha-actin-1;Actin, gamma-enteric smooth muscle;Alpha-actin-3;Gamma-2-actin;Smooth muscle gamma-actin;Actin, cytoplasmic 1;Actin, cytoplasmic 1, N-terminally processed;Beta-actin;Actin, cytoplasmic 2;Actin, cytoplasmic 2, N-terminally pro…	ACTA2;ACTSA;ACTVS;GIG46;ACTC;ACTC1;ACTA;ACTA1;ACTA3;ACTG2;ACTL3;ACTSG;ACTB;ACTB;ACTG;ACTG1;ACTA1;RP5-1068B5.2-002;ACTA1;ACTA1;RP5-1068B5.2-003;A26C1B;POTEF;A26C1A;POTE2;POTEE;ACTBL2;ACTBL3;FKSG30;POTEKP	249	4.3422	4.436			764450	4534000	4973600	0	0	0	1	9.62204e-05	154.65				9.62204e-05	154.65	2	884.419	_ELPDGQVIT(ph)IGNERF_	ELPDGQVIT(1)IGNERF
280	I3L3I4;P62736;P68032;P68133;P63267;P60709;P63261;Q5T8M7;A6NL76;Q5T8M8;I3L4N8;I3L1U9;I3L3I0;J3KT65;E7EVS6;I3L3R2;F6QUT6;F6UVQ4;C9JFL5;G5E9R0;B8ZZJ2;F8WB63;C9JZR7;C9JUM1;C9JTX5	I3L3I4	Actin, aortic smooth muscle;Alpha-actin-2;Cell growth-inhibiting gene 46 protein;Actin, alpha cardiac muscle 1;Alpha-cardiac actin;Actin, alpha skeletal muscle;Alpha-actin-1;Actin, gamma-enteric smooth muscle;Alpha-actin-3;Gamma-2-actin;Smooth muscle gamma-actin;Actin, cytoplasmic 1;Actin, cytoplasmic 1, N-terminally processed;Beta-actin;Actin, cytoplasmic 2;Actin, cytoplasmic 2, N-terminally pro…	ACTA2;ACTSA;ACTVS;GIG46;ACTC;ACTC1;ACTA;ACTA1;ACTA3;ACTG2;ACTL3;ACTSG;ACTB;ACTB;ACTG;ACTG1;ACTA1;RP5-1068B5.2-002;ACTA1;ACTA1;RP5-1068B5.2-003;ACTG2;ACTG2;ACTB;ACTB;ACTB	66	12.65	13.118	8.0565	9.7246	3112900	27725000	8712300	2076600	18826000	21489000	1	0.0175648	138.21	0.999977	0.329088	82.651	0.0175648	138.21	2	783.898	_VGDEAQSKRGILT(ph)L_	VGDEAQSKRGILT(1)L
1506	I3L3I4;P60709;P63261	I3L3I4	Actin, cytoplasmic 1;Actin, cytoplasmic 1, N-terminally processed;Beta-actin;Actin, cytoplasmic 2;Actin, cytoplasmic 2, N-terminally processed;Gamma-actin	ACTB;ACTB;ACTG;ACTG1	303	3.1991	3.6829	2.6089	2.2533	9942700	11730000	18160000	1700700	7275000	7561400	0.952448	3.75807e-40	256.53	0.853634	1.62706e-252	247.66	3.75807e-40	256.53	3	813.714	_KDLYANTVLSGGT(ph)TM(ox)YPGIADR_	KDLYANTVLS(0.008)GGT(0.854)T(0.139)MYPGIADR
410	I3L3I4;P60709;P63261;P62736;P68032;P68133;P63267;Q5T8M7;A6NL76;Q5T8M8;A5A3E0;Q6S8J3;E9PG30;I3L4N8;I3L1U9;I3L3I0;P0CG38;Q9BYX7;J3KT65;E7EVS6;I3L3R2;F6QUT6;F6UVQ4;C9JFL5;G5E9R0;B8ZZJ2;F8WB63;C9JZR7;C9JUM1;C9JTX5;F8WCH0	I3L3I4	Actin, cytoplasmic 1;Actin, cytoplasmic 1, N-terminally processed;Beta-actin;Actin, cytoplasmic 2;Actin, cytoplasmic 2, N-terminally processed;Gamma-actin;Actin, aortic smooth muscle;Alpha-actin-2;Cell growth-inhibiting gene 46 protein;Actin, alpha cardiac muscle 1;Alpha-cardiac actin;Actin, alpha skeletal muscle;Alpha-actin-1;Actin, gamma-enteric smooth muscle;Alpha-actin-3;Gamma-2-actin;Smooth …	ACTB;ACTB;ACTG;ACTG1;ACTA2;ACTSA;ACTVS;GIG46;ACTC;ACTC1;ACTA;ACTA1;ACTA3;ACTG2;ACTL3;ACTSG;ACTA1;RP5-1068B5.2-002;ACTA1;ACTA1;RP5-1068B5.2-003;A26C1B;POTEF;A26C1A;POTE2;POTEE;ACTBL3;FKSG30;POTEKP;ACTG2;ACTG2;ACTB;ACTB;ACTB	33	3.5063	3.321	3.7015	3.3075	3159800	20295000	21620000	5111400	12140000	15534000	1	0.0155634	119.75	1	0.000308177	145.72	0.000308177	145.72	2	639.84	_AVFPS(ph)IVGRPR_	AVFPS(1)IVGRPR
411	I3L3I4;P60709;P63261;P62736;P68032;P68133;P63267;Q5T8M7;A6NL76;Q5T8M8;E9PG30	I3L3I4	Actin, cytoplasmic 1;Actin, cytoplasmic 1, N-terminally processed;Beta-actin;Actin, cytoplasmic 2;Actin, cytoplasmic 2, N-terminally processed;Gamma-actin;Actin, aortic smooth muscle;Alpha-actin-2;Cell growth-inhibiting gene 46 protein;Actin, alpha cardiac muscle 1;Alpha-cardiac actin;Actin, alpha skeletal muscle;Alpha-actin-1;Actin, gamma-enteric smooth muscle;Alpha-actin-3;Gamma-2-actin;Smooth …	ACTB;ACTB;ACTG;ACTG1;ACTA2;ACTSA;ACTVS;GIG46;ACTC;ACTC1;ACTA;ACTA1;ACTA3;ACTG2;ACTL3;ACTSG;ACTA1;RP5-1068B5.2-002;ACTA1;ACTA1;RP5-1068B5.2-003	323	10.411	9.5068	3.3461	3.6532	0	0	0	0	0	0	0.5	0.00175471	128.27	0.5	3.99059e-05	173.37	3.99059e-05	173.37	2	621.296	_EITALAPS(ph)TMK_	EITALAPS(0.5)T(0.5)MK
1507	I3L3I4;P60709;P63261;P62736;P68032;P68133;P63267;Q5T8M7;A6NL76;Q5T8M8;E9PG30	I3L3I4	Actin, cytoplasmic 1;Actin, cytoplasmic 1, N-terminally processed;Beta-actin;Actin, cytoplasmic 2;Actin, cytoplasmic 2, N-terminally processed;Gamma-actin;Actin, aortic smooth muscle;Alpha-actin-2;Cell growth-inhibiting gene 46 protein;Actin, alpha cardiac muscle 1;Alpha-cardiac actin;Actin, alpha skeletal muscle;Alpha-actin-1;Actin, gamma-enteric smooth muscle;Alpha-actin-3;Gamma-2-actin;Smooth …	ACTB;ACTB;ACTG;ACTG1;ACTA2;ACTSA;ACTVS;GIG46;ACTC;ACTC1;ACTA;ACTA1;ACTA3;ACTG2;ACTL3;ACTSG;ACTA1;RP5-1068B5.2-002;ACTA1;ACTA1;RP5-1068B5.2-003	324	12.222	12.968	3.3461	3.6532	0	0	0	0	0	0	0.5	0.00175471	128.27	0.5	3.99059e-05	173.37	3.99059e-05	173.37	2	621.296	_EITALAPS(ph)TMK_	EITALAPS(0.5)T(0.5)MK
1087	Q13740;B4DTU0;Q13740-2;F5GXJ9	Q13740	Activated leukocyte cell adhesion molecule;CD166 antigen;cDNA FLJ59249, highly similar to CD166 antigen;cDNA, FLJ79012, highly similar to CD166 antigen	ALCAM;MEMD	299	3.1613	3.1501	1.42	1.2587	9107700	18279000	20300000	6810000	10727000	6341800	0.999892	1.0921e-06	201	0.981107	9.80825e-19	200.93	1.0921e-06	201	2	668.793	_SSNTYT(ph)LTDVR_	S(0.001)S(0.001)NT(0.004)YT(0.981)LT(0.013)DVR
505	P18846;B4DRF9	P18846	Activating transcription factor 1;Cyclic AMP-dependent transcription factor ATF-1;Protein TREB36;cDNA FLJ57141, highly similar to Cyclic AMP-dependent transcription factor ATF-1	ATF1	261			25.666	30.882	0	2511000	0	796340	41532000	51014000	1	0.000465202	160.04	1	0.000452836	160.18	0.000452836	160.18	3	611.62	_ENQNKT(ph)LIEELKT(ph)L_	ENQNKT(1)LIEELKT(1)L
504	P18846;B4DRF9;Q03060-6;G5E998;E9PHM1;C9JK96;Q03060-21;C9IYZ7;Q5W1B0;A8MPQ2;P16220-3;Q03060-8;Q03060-24;Q03060-9;Q03060-23;E9PAR2	P18846	Activating transcription factor 1;Cyclic AMP-dependent transcription factor ATF-1;Protein TREB36;cDNA FLJ57141, highly similar to Cyclic AMP-dependent transcription factor ATF-1;Putative uncharacterized protein CREM;cAMP responsive element modulator;cAMP responsive element modulator, isoform CRA_c;Putative uncharacterized protein CREM	ATF1;CREM;CREM;hCG_23484;RP11-324I22.1-003;CREM	254			6.5708	8.0105	0	2511000	0	1893000	49057000	59531000	1	0.000465202	160.04	1	0.000823208	165.63	0.000823208	165.63	3	611.62	_ENQNKT(ph)LIEELKT(ph)L_	ENQNKT(1)LIEELKT(1)L
1182	P49773;D6RD60;D6RE99;D6REP8;D6RC06	P49773	Adenosine 5'-monophosphoramidase;Histidine triad nucleotide-binding protein 1;Protein kinase C inhibitor 1;Protein kinase C-interacting protein 1	HINT;HINT1;PKCI1;PRKCNH1	17	12.897	11.643	4.6826	5.0782	3188600	114280000	113050000	13042000	51919000	57086000	1	7.61632e-06	166.33	1	0.000973255	143.03	7.61632e-06	166.33	2	486.215	_PGGDT(ph)IFGK_	PGGDT(1)IFGK
358	Q9BW91;Q9BW91-2;H7C386;D6RAW2	Q9BW91	Adenosine diphosphoribose pyrophosphatase;ADP-ribose diphosphatase;ADP-ribose phosphohydrolase;ADP-ribose pyrophosphatase, mitochondrial;Nucleoside diphosphate-linked moiety X motif 9	NUDT10;NUDT9;PSEC0099;UNQ3012/PRO9771	226	5.1283	6.3179	2.9537	3.9479	17323000	71291000	8864400	38557000	67336000	89516000	0.99998	0.220223	105.28	0.999792	0.218095	105.39	0.218095	105.39	2	876.418	_AIPGGM(ox)VDPGEKISAT(ph)L_	AIPGGMVDPGEKISAT(1)L
336	Q9BUJ2;Q9BUJ2-2;B7Z4B8;Q9BUJ2-4;Q9BUJ2-3	Q9BUJ2	Adenovirus early region 1B-associated protein 5;E1B-55 kDa-associated protein 5;Heterogeneous nuclear ribonucleoprotein U-like protein 1;cDNA FLJ56481, highly similar to Heterogeneous nuclear ribonucleoprotein U-like protein 1	E1BAP5;HNRNPUL1;HNRPUL1	113	4.0405	5.3552			1767700	10889000	3167800	0	0	0	0.997456	0.0175653	140.82	1	0.176229	116.19	0.0175653	140.82	2	877.369	_YDT(ph)QVIKQENESGY_	Y(0.003)DT(0.997)QVIKQENESGY
1810	P36405	P36405	ADP-ribosylation factor-like protein 3	ARFL3;ARL3	147	6.7533	6.147	4.2408	4.5268	844910	2297800	14386000	224360	701560	3380800	0.990549	1.06963e-07	159.81	0.990292	0.138692	98.796	1.06963e-07	159.81	3	805.076	_QDLLTAAPASEIAEGLNLHT(ph)IR_	QDLLTAAPAS(0.009)EIAEGLNLHT(0.991)IR
1722	P15328	P15328	Adult folate-binding protein;Folate receptor 1;Folate receptor alpha;Folate receptor, adult;KB cells FBP;Ovarian tumor-associated antigen MOv18	FOLR;FOLR1	31	11.696	13.461	10.551	11.703	714740	22944000	28025000	34515000	213020000	199180000	1	2.20847e-05	151.98	1	4.6404e-05	164.81	4.6404e-05	164.81	2	694.801	_T(ph)ELLNVCM(ox)NAK_	T(1)ELLNVCMNAK
1310	O00170;E9PPD7;E9PMH2	O00170	AH receptor-interacting protein;Aryl-hydrocarbon receptor-interacting protein;HBV X-associated protein 2;Immunophilin homolog ARA9	AIP;XAP2	40	7.3268	7.089			373060	1449800	6490100	0	1092000	0	0.999739	0.0306491	113.59	0.998583	0.00503733	134.9	0.00503733	134.9	2	870.36	_T(ph)LHSDDEGTVLDDSR_	T(1)LHSDDEGTVLDDSR
1297	E9PN81;Q8TDP1;Q8TDP1-2;H0YEF3;H0YCP5;H0YE52;E9PKP0	E9PN81	Aicardi-Goutieres syndrome 3 protein;Ribonuclease H2 subunit C;Ribonuclease HI subunit C;RNase H1 small subunit	AYP1;RNASEH2C	123	5.2235	4.7732			2894700	11604000	11391000	0	0	0	0.999997	0.00393723	164.97				0.00393723	164.97	2	582.266	_FIGAT(ph)ANFSR_	FIGAT(1)ANFSR
1932	Q04760;Q04760-2	Q04760	Aldoketomutase;Glyoxalase I;Ketone-aldehyde mutase;Lactoylglutathione lyase;Methylglyoxalase;S-D-lactoylglutathione methylglyoxal lyase	GLO1	35	11.503	11.385	2.5098	2.4666	2863800	42330000	43068000	15225000	37940000	40786000	1	3.73034e-16	211.64	1	1.304e-22	226.29	1.304e-22	226.29	2	672.823	_DFLLQQT(ph)MLR_	DFLLQQT(1)MLR
1933	Q04760;Q04760-2	Q04760	Aldoketomutase;Glyoxalase I;Ketone-aldehyde mutase;Lactoylglutathione lyase;Methylglyoxalase;S-D-lactoylglutathione methylglyoxal lyase	GLO1	56	3.7697	4.0471	1.6841	1.7127	803680	6698700	708260	13673000	17905000	16253000	1	1.11087e-33	157.96	1	0.0207436	166.07	0.0207436	166.07	2	549.785	_VLGM(ox)T(ph)LIQK_	VLGMT(1)LIQK
1797	P30533	P30533	Alpha-2-macroglobulin receptor-associated protein;Low density lipoprotein receptor-related protein-associated protein 1	A2MRAP;LRPAP1	337	7.9853	15.959	143.04	7.549	726320	5280800	967170	392630	106440000	939560	0.999995	0.00172237	133.81	0.999994	0.54233	96.015	0.00172237	133.81	2	559.778	_TKELGYT(ph)VK_	TKELGYT(1)VK
271	P35611-3;P35611;E7ENY0;A2A3N8;Q86XM2;E7EV99;P35611-2;H0Y9H2;H0YG19	P35611-3	Alpha-adducin;Erythrocyte adducin subunit alpha;Adducin 1 (Alpha);Adducin 1 (Alpha), isoform CRA_e;ADD1 protein;Adducin 1 (Alpha)	ADD1;ADDA;ADD1;hCG_20629;RP11-520M5.1-003;ADD1;RP11-520M5.1-001	596	19.712	27.981			0	0	0	0	0	0	0.497905	0.0168191	150.46	0.499667	0.0110002	117.09	0.0168191	150.46	2	725.311	_T(ph)TLTDRELEEY_	T(0.498)T(0.498)LT(0.004)DRELEEY
272	P35611-3;P35611;E7ENY0;A2A3N8;Q86XM2;E7EV99;P35611-2;H0Y9H2;H0YG19	P35611-3	Alpha-adducin;Erythrocyte adducin subunit alpha;Adducin 1 (Alpha);Adducin 1 (Alpha), isoform CRA_e;ADD1 protein;Adducin 1 (Alpha)	ADD1;ADDA;ADD1;hCG_20629;RP11-520M5.1-003;ADD1;RP11-520M5.1-001	597	19.712	27.981			0	0	0	0	0	0	0.497905	0.0168191	150.46	0.499667	0.0110002	117.09	0.0168191	150.46	2	725.311	_T(ph)TLTDRELEEY_	T(0.498)T(0.498)LT(0.004)DRELEEY
759	Q15365	Q15365	Alpha-CP1;Heterogeneous nuclear ribonucleoprotein E1;Nucleic acid-binding protein SUB2.3;Poly(rC)-binding protein 1	PCBP1	111	5.507	7.4183	1.4505	1.9169	0	0	0	2303400	4220400	3717300	0.666211	0.0353229	112.15	0.852161	0.00235775	111.12	0.0353229	112.15	2	761.889	_LVVPATQCGS(ph)LIGK_	LVVPAT(0.148)QCGS(0.852)LIGK
1367	F5H5D3;P68363;Q71U36;Q13748;Q6PEY2;Q9BQE3;Q13748-2;G3V1U9;F8VXZ4	F5H5D3	Alpha-tubulin ubiquitous;Tubulin alpha-1B chain;Tubulin alpha-ubiquitous chain;Tubulin K-alpha-1;Alpha-tubulin 3;Tubulin alpha-1A chain;Tubulin alpha-3 chain;Tubulin B-alpha-1;Alpha-tubulin 2;Alpha-tubulin 3C/D;Tubulin alpha-2 chain;Tubulin alpha-3C/D chain;Alpha-tubulin 3E;Tubulin alpha-3E chain;Alpha-tubulin 6;Tubulin alpha-1C chain;Tubulin alpha-6 chain	TUBA1B;TUBA1A;TUBA3;TUBA2;TUBA3C;TUBA3D;TUBA3E;TUBA1C;TUBA6	404	10.989	11.254	3.7412	3.5648	3260000	44403000	38951000	1537600	6680800	5092200	1	0.00141829	153.34	1	6.11744e-06	149.38	0.00141829	153.34	2	548.276	_DVNAAIAT(ph)IK_	DVNAAIAT(1)IK
1368	F5H5D3;P68363;Q71U36;Q13748;Q6PEY2;Q9BQE3;Q13748-2;G3V1U9;F8VVB9;F8W0F6;F8VQQ4;F8VWX4;F8VS66;F8VRZ4;F8VXB8;F8VYI2;F8VWV9;F8VS94;F8VX09;F8VRK0;F8VXZ7	F5H5D3	Alpha-tubulin ubiquitous;Tubulin alpha-1B chain;Tubulin alpha-ubiquitous chain;Tubulin K-alpha-1;Alpha-tubulin 3;Tubulin alpha-1A chain;Tubulin alpha-3 chain;Tubulin B-alpha-1;Alpha-tubulin 2;Alpha-tubulin 3C/D;Tubulin alpha-2 chain;Tubulin alpha-3C/D chain;Alpha-tubulin 3E;Tubulin alpha-3E chain;Alpha-tubulin 6;Tubulin alpha-1C chain;Tubulin alpha-6 chain	TUBA1B;TUBA1A;TUBA3;TUBA2;TUBA3C;TUBA3D;TUBA3E;TUBA1C;TUBA6	111	14.397	19.083	7.5604	9.3839	4341200	107680000	89964000	13478000	147370000	32436000	1	1.02358e-20	173.27	1	1.55198e-09	170.06	1.02358e-20	173.27	2	1084.42	_T(ph)IGGGDDSFNT(ph)FFSETGAGK_	T(1)IGGGDDS(0.03)FNT(0.97)FFSETGAGK
1369	F5H5D3;P68363;Q71U36;Q13748;Q6PEY2;Q9BQE3;Q13748-2;G3V1U9;F8VVB9;F8W0F6;F8VQQ4;F8VWX4;F8VS66;F8VRZ4;F8VXB8;F8VYI2;F8VWV9;F8VS94;F8VX09;F8VRK0;F8VXZ7	F5H5D3	Alpha-tubulin ubiquitous;Tubulin alpha-1B chain;Tubulin alpha-ubiquitous chain;Tubulin K-alpha-1;Alpha-tubulin 3;Tubulin alpha-1A chain;Tubulin alpha-3 chain;Tubulin B-alpha-1;Alpha-tubulin 2;Alpha-tubulin 3C/D;Tubulin alpha-2 chain;Tubulin alpha-3C/D chain;Alpha-tubulin 3E;Tubulin alpha-3E chain;Alpha-tubulin 6;Tubulin alpha-1C chain;Tubulin alpha-6 chain	TUBA1B;TUBA1A;TUBA3;TUBA2;TUBA3C;TUBA3D;TUBA3E;TUBA1C;TUBA6	121	4.1113	5.3894	1.4088	1.8537	4346700	64812000	48300000	5471100	45559000	10782000	0.970403	1.02358e-20	173.27	0.998769	1.55198e-09	170.06	1.02358e-20	173.27	2	1084.42	_T(ph)IGGGDDSFNT(ph)FFSETGAGK_	T(1)IGGGDDS(0.03)FNT(0.97)FFSETGAGK
397	F5H5D3;P68363;Q71U36;Q9BQE3;F8VVB9;F8VS66;G3V1U9;F8VQQ4;F8VRZ4;F8VWV9;F8VX09;F8VRK0	F5H5D3	Alpha-tubulin ubiquitous;Tubulin alpha-1B chain;Tubulin alpha-ubiquitous chain;Tubulin K-alpha-1;Alpha-tubulin 3;Tubulin alpha-1A chain;Tubulin alpha-3 chain;Tubulin B-alpha-1;Alpha-tubulin 6;Tubulin alpha-1C chain;Tubulin alpha-6 chain	TUBA1B;TUBA1A;TUBA3;TUBA1C;TUBA6	152	12.892	12.871	15.643	16.362	881710	9185200	59731000	10850000	88611000	93503000	0.952595	1.82332e-60	247.93	0.997334	2.28589e-37	220.85	1.82332e-60	247.93	2	943.943	_VDLEPTVIDEVRTGT(ph)Y_	VDLEPTVIDEVRT(0.003)GT(0.997)Y
395	F5H5D3;P68363;Q71U36;Q9BQE3;F8VVB9;F8VS66;Q13748;Q6PEY2;Q13748-2;F8W0F6;F8VWX4;F8VXB8;F8VYI2;F8VS94;P68366;A8MUB1;C9JJQ8;C9JQ00;C9JEV8;C9JDL2	F5H5D3	Alpha-tubulin ubiquitous;Tubulin alpha-1B chain;Tubulin alpha-ubiquitous chain;Tubulin K-alpha-1;Alpha-tubulin 3;Tubulin alpha-1A chain;Tubulin alpha-3 chain;Tubulin B-alpha-1;Alpha-tubulin 6;Tubulin alpha-1C chain;Tubulin alpha-6 chain;Alpha-tubulin 2;Alpha-tubulin 3C/D;Tubulin alpha-2 chain;Tubulin alpha-3C/D chain;Alpha-tubulin 3E;Tubulin alpha-3E chain;Alpha-tubulin 1;Testis-specific alpha-tu…	TUBA1B;TUBA1A;TUBA3;TUBA1C;TUBA6;TUBA2;TUBA3C;TUBA3D;TUBA3E;TUBA1;TUBA4A;hCG_2013418;TUBA1;TUBA4A;TUBA4A;TUBA4A;TUBA4A;TUBA4A	111	8.0072	11.873	3.6605	5.0887	536600	13987000	10082000	7736600	59760000	9453700	0.591907	0.000103117	114.55	0.894423	0.000490782	106.43	0.000103117	114.55	3	1067.09	_CLEHGIQPDGQM(ox)PSDKT(ph)IGGGDDSFNT(ph)F_	CLEHGIQPDGQMPS(0.405)DKT(0.592)IGGGDDS(0.029)FNT(0.973)F
1791	P30044;P30044-2	P30044	Alu corepressor 1;Antioxidant enzyme B166;Liver tissue 2D-page spot 71B;Peroxiredoxin V;Peroxiredoxin-5, mitochondrial;Peroxisomal antioxidant enzyme;PLP;Thioredoxin peroxidase PMP20;Thioredoxin reductase;TPx type VI	ACR1;PRDX5;SBBI10	103			5.7472	4.5743	0	672860	674370	335300	1214400	6882200	1	0.00463344	131.66	1	0.602931	80.69	0.00463344	131.66	3	540.599	_T(ph)HLPGFVEQAEALK_	T(1)HLPGFVEQAEALK
1179	Q12904-2;Q12904;D6R937	Q12904-2	Aminoacyl tRNA synthase complex-interacting multifunctional protein 1;Endothelial monocyte-activating polypeptide 2;Endothelial monocyte-activating polypeptide II;Multisynthase complex auxiliary component p43;Small inducible cytokine subfamily E member 1	AIMP1;EMAP2;SCYE1	65	14.13	15.571	3.9828	4.0477	1653200	37756000	41077000	1066400	4173100	5360200	1	0.00877909	140.14	1	0.0585434	124.92	0.00877909	140.14	2	483.263	_AILQAT(ph)LR_	AILQAT(1)LR
1546	O00499;O00499-5;O00499-2;O00499-3;O00499-11;O00499-6;O00499-4;O00499-8;O00499-7;O00499-10;O00499-9	O00499	Amphiphysin II;Amphiphysin-like protein;Box-dependent myc-interacting protein 1;Bridging integrator 1;Myc box-dependent-interacting protein 1	AMPHL;BIN1	327	1.4959	1.7283	3.7663	4.7095	423890	6979800	960400	102570	499980	621470	0.999586	0.0863694	105.39	0.999974	0.000117098	110.38	0.000117098	110.38	3	641.638	_VNHEPEPAGGATPGAT(ph)LPK_	VNHEPEPAGGATPGAT(1)LPK
1981	Q14247;Q14247-2;Q14247-3;H7C314	Q14247	Amplaxin;Oncogene EMS1;Src substrate cortactin	CTTN;EMS1	68	5.405	6.6701	1.1038	1.3725	5709500	33743000	34366000	32706000	42209000	49674000	1	1.12663e-18	198.81	1	8.1103e-08	153.74	1.12663e-18	198.81	3	574.617	_LRENVFQEHQT(ph)LK_	LRENVFQEHQT(1)LK
1982	Q14247;Q14247-2;Q14247-3;H7C314	Q14247	Amplaxin;Oncogene EMS1;Src substrate cortactin	CTTN;EMS1	182	4.9188	4.9787			239420	900490	305730	0	0	0	1	0.000182297	146.79				0.000182297	146.79	2	755.335	_SAVGFDYQGKT(ph)EK_	SAVGFDYQGKT(1)EK
281	P07355-2;A6NMY6;P07355;H0YN42;H0YM50;H0YMU9;H0YMD0;H0YKS4;H0YNP5;H0YL33;H0YN28;H0YNA0;H0YN52	P07355-2	Annexin A2 pseudogene 2;Lipocortin II pseudogene;Putative annexin A2-like protein;Annexin A2;Annexin II;Annexin-2;Calpactin I heavy chain;Calpactin-1 heavy chain;Chromobindin-8;Lipocortin II;p36;Placental anticoagulant protein IV;Protein I	ANX2L2;ANX2P2;ANXA2P2;LPC2B;ANX2;ANX2L4;ANXA2;CAL1H;LPC2D	181	5.7347	4.3689	3.2504	3.3227	1691500	11195000	1923600	1980200	10532000	2592800	0.980517	5.62805e-09	169.37	0.98006	0.00322069	131.56	5.62805e-09	169.37	2	932.417	_KTDLEKDIISDT(ph)SGDF_	KTDLEKDIISDT(0.981)S(0.019)GDF
240	E9PRY8;P29692-2;P29692;E9PK01;E9PI39;E9PQ49;P29692-3;E9PL71;E9PL12;E9PPR1;H0YCK7;E9PIZ1;E9PMW7;E9PN91	E9PRY8	Antigen NY-CO-4;Elongation factor 1-delta	EEF1D;EF1D	509	6.2726	6.8581	3.7417	4.3566	2750700	8751500	96428000	9446100	5250000	43082000	0.999998	1.04861e-25	150.69	1	1.20798e-07	193.28	1.20798e-07	193.28	2	720.343	_IASLEVENQ(de)S(ph)LR_	IASLEVENQS(1)LR
242	E9PRY8;P29692-2;P29692;E9PK01;E9PI39;E9PQ49;E9PBQ9;E9PL12;E9PPR1;H0YCK7;E9PIZ1;E9PMW7;E9PK06;E9PK72	E9PRY8	Antigen NY-CO-4;Elongation factor 1-delta	EEF1D;EF1D	460	1.9451	2.2456	4.2204	4.9403	3770900	24767000	4130300	6430300	11398000	13802000	1	0.492902	83.397	1	0.000198557	133.89	0.000198557	133.89	2	583.782	_QENGAS(ph)VILR_	QENGAS(1)VILR
243	E9PRY8;P29692-2;P29692;E9PK01;E9PI39;E9PQ49;E9PL12;E9PPR1;H0YCK7;E9PIZ1;E9PMW7	E9PRY8	Antigen NY-CO-4;Elongation factor 1-delta	EEF1D;EF1D	476			3.5016	4.2857	0	0	0	213760	971150	1210400				0.993079	1.97751e-08	130.16	1.97751e-08	130.16	3	755.676	_S(ph)LAGSSGPGASSGTSGDHGELVVR_	S(0.993)LAGS(0.002)S(0.002)GPGAS(0.001)S(0.001)GT(0.001)SGDHGELVVR
371	P30048;E9PH29	P30048	Antioxidant protein 1;HBC189;Peroxiredoxin III;Peroxiredoxin-3;Protein MER5 homolog;Thioredoxin-dependent peroxide reductase, mitochondrial	AOP1;PRDX3	212	14.738	14.003	5.2915	5.7329	20402000	114030000	111310000	2290600	18982000	20481000	1	6.36296e-12	181.71	0.999906	5.16793e-08	167.61	6.36296e-12	181.71	2	847.903	_SVNDLPVGRSVEET(ph)L_	SVNDLPVGRSVEET(1)L
372	P30048;E9PH29	P30048	Antioxidant protein 1;HBC189;Peroxiredoxin III;Peroxiredoxin-3;Protein MER5 homolog;Thioredoxin-dependent peroxide reductase, mitochondrial	AOP1;PRDX3	239	13.849	13.265	2.8816	3.2154	2543100	60917000	38394000	4335100	15853000	10603000	0.942407	4.06874e-13	163.51	0.94751	4.73992e-05	132.79	4.06874e-13	163.51	2	934.938	_TPDSPT(ph)IKPSPAASKEY_	TPDS(0.046)PT(0.948)IKPS(0.006)PAASKEY
167	Q99729;Q99729-2;D6RBZ0;Q99729-4;Q99729-3;D6RD18;D6R9P3	Q99729	APOBEC1-binding protein 1;Heterogeneous nuclear ribonucleoprotein A/B	ABBP1;HNRNPAB;HNRPAB	242	7.8619	7.6535	5.7693	6.7882	427510	4920500	5276500	956510	12078000	14683000	1	6.61108e-64	285.54	1	1.67707e-13	189.3	6.61108e-64	285.54	2	790.33	_EVYQQQQYGS(ph)GGR_	EVYQQQQYGS(1)GGR
1180	Q99729;Q99729-2;D6RBZ0;Q99729-4;Q99729-3;D6RD18;D6R9P3	Q99729	APOBEC1-binding protein 1;Heterogeneous nuclear ribonucleoprotein A/B	ABBP1;HNRNPAB;HNRPAB	80	4.6308	5.665	1.1203	1.3861	12925000	55907000	78076000	30088000	46570000	51683000	0.362647	2.93041e-12	174.42	0.815912	1.27698e-12	184.55	1.27698e-12	184.55	2	768.352	_MFVGGLSWDT(ph)SKK_	MFVGGLSWDT(0.816)S(0.184)KK
356	Q99729;Q99729-2;D6RBZ0;Q99729-4;Q99729-3;D6RD18;D6R9P3	Q99729	APOBEC1-binding protein 1;Heterogeneous nuclear ribonucleoprotein A/B	ABBP1;HNRNPAB;HNRPAB	99	42.554	43.212			162150	1021600	4678100	0	0	0	1	0.0954227	102.64				0.0954227	102.64	3	800.336	_GEVVDCT(ph)IKMDPNT(ph)GRSRGF_	GEVVDCT(1)IKMDPNT(0.969)GRS(0.031)RGF
357	Q99729;Q99729-2;D6RBZ0;Q99729-4;Q99729-3;D6RD18;D6R9P3	Q99729	APOBEC1-binding protein 1;Heterogeneous nuclear ribonucleoprotein A/B	ABBP1;HNRNPAB;HNRPAB	106	42.554	43.212			162150	1021600	4678100	0	0	0	0.969273	0.0954227	102.64				0.0954227	102.64	3	800.336	_GEVVDCT(ph)IKMDPNT(ph)GRSRGF_	GEVVDCT(1)IKMDPNT(0.969)GRS(0.031)RGF
61	O75340;Q2YDC2;E7EPW6;E7ESR3;Q86W51;D6RA21	O75340	Apoptosis-linked gene 2 protein;Probable calcium-binding protein ALG-2;Programmed cell death protein 6;HCG1985580, isoform CRA_f;Programmed cell death 6;PDCD6 protein	ALG2;PDCD6;hCG_1985580;PDCD6;PDCD6	5	6.4888	7.2395	2.2272	1.9618	1809200	16519000	17885000	1415700	1812000	9855800	0.999999	2.4354e-40	205.02	0.999994	9.37726e-05	122.47	2.4354e-40	205.02	2	1111.5	_S(ph)YRPGPGAGPGPAAGAALPDQ(de)SF_	S(1)YRPGPGAGPGPAAGAALPDQSF
1281	E9PHX7;P52594;P52594-3;P52594-2;B8ZZY2;C9J2I0	E9PHX7	Arf-GAP domain and FG repeats-containing protein 1;HIV-1 Rev-binding protein;Nucleoporin-like protein RIP;Rev/Rex activation domain-binding protein;Rev-interacting protein;Putative uncharacterized protein AGFG1;Putative uncharacterized protein AGFG1	AGFG1;HRB;RAB;RIP;AGFG1;AGFG1	170	4.3214	4.3034	0.71051	1.2033	1971500	10045000	9679800	19157000	12880000	5863000	0.992272	1.05156e-07	171.21	0.999973	1.20488e-07	169.04	1.05156e-07	171.21	2	773.387	_SLLGDSAPT(ph)LHLNK_	SLLGDSAPT(1)LHLNK
1282	E9PHX7;P52594;P52594-3;P52594-2;B8ZZY2;C9J2I0	E9PHX7	Arf-GAP domain and FG repeats-containing protein 1;HIV-1 Rev-binding protein;Nucleoporin-like protein RIP;Rev/Rex activation domain-binding protein;Rev-interacting protein;Putative uncharacterized protein AGFG1;Putative uncharacterized protein AGFG1	AGFG1;HRB;RAB;RIP;AGFG1;AGFG1	322	5.2331	5.9639	2.1383	2.389	7258500	28434000	6506700	36903000	39764000	7836600	0.900964	0.130151	89.468	0.41809	0.0443851	95.409	0.0443851	95.409	2	1213.51	_SSSADFGT(ph)FN(de)TSQSHQTASAVSK_	S(0.032)S(0.032)S(0.032)ADFGT(0.901)FNT(0.001)S(0.001)QS(0.001)HQT(0.001)ASAVSK
374	E9PHX7;P52594;P52594-3;P52594-2;B8ZZY2;C9J2I0	E9PHX7	Arf-GAP domain and FG repeats-containing protein 1;HIV-1 Rev-binding protein;Nucleoporin-like protein RIP;Rev/Rex activation domain-binding protein;Rev-interacting protein;Putative uncharacterized protein AGFG1;Putative uncharacterized protein AGFG1	AGFG1;HRB;RAB;RIP;AGFG1;AGFG1	322	6.1017	6.2247	22.254	24.536	1960500	27245000	28951000	1284900	21614000	16834000	1	0.00337749	150.05	1	0.00505814	148.72	0.00337749	150.05	2	800.322	_DNFPKSSSADFGT(ph)F_	DNFPKSSSADFGT(1)F
1878	P55145;H7C2D6	P55145	Arginine-rich protein;Mesencephalic astrocyte-derived neurotrophic factor;Protein ARMET	ARMET;ARP;MANF	50	6.3949	7.5859	3.4538	2.6247	277680	10019000	4236100	645870	14807000	6011400	0.999991	5.17802e-09	185.27	0.999999	4.67084e-05	162.46	5.17802e-09	185.27	2	878.924	_DVT(ph)FSPATIENELIK_	DVT(1)FSPATIENELIK
1880	P55145	P55145	Arginine-rich protein;Mesencephalic astrocyte-derived neurotrophic factor;Protein ARMET	ARMET;ARP;MANF	129	9.5232	11.54	9.7177	12.011	6585400	56999000	8699800	8185600	98623000	26960000	0.909306	0.00135423	153.05	0.5	0.00392275	126.31	0.00135423	153.05	2	670.347	_QIDLS(ph)TVDLKK_	QIDLS(0.5)T(0.5)VDLKK
551	P55145	P55145	Arginine-rich protein;Mesencephalic astrocyte-derived neurotrophic factor;Protein ARMET	ARMET;ARP;MANF	129			6.1005	7.5084	0	1761200	1880700	635800	8744800	3328100	0.996939	0.0492237	129.54	0.984537	0.0440341	133.16	0.0440341	133.16	2	809.392	_KYDKQIDLST(ph)VDL_	KYDKQIDLS(0.003)T(0.997)VDL
552	P55145;H7C2D6	P55145	Arginine-rich protein;Mesencephalic astrocyte-derived neurotrophic factor;Protein ARMET	ARMET;ARP;MANF	55			4.7362	5.5271	0	0	0	236640	2833200	410630				0.995589	6.48493e-05	169.89	6.48493e-05	169.89	2	721.352	_SPAT(ph)IENELIKF_	S(0.004)PAT(0.996)IENELIKF
1490	Q8WWM7-3;Q8WWM7;H3BUF6;Q63ZY4;Q8WWM7-2;Q8WWM7-4;Q8WWM7-5;Q8WWM7-8;Q8WWM7-6	Q8WWM7-3	Ataxin-2 domain protein;Ataxin-2-like protein;Ataxin-2-related protein;ATXN2L protein	A2D;A2LG;A2LP;A2RP;ATXN2L;ATXN2L	517			8.1479	8.9414	0	2856900	495330	227680	16698000	1458400	1	0.149061	100.88	1	0.016232	119.22	0.016232	119.22	2	568.771	_T(ph)LEPQELAR_	T(1)LEPQELAR
475	O75947;O75947-2	O75947	ATP synthase subunit d, mitochondrial	ATP5H;My032	106	18.521	20.296	17.023	19.389	9542400	183460000	158600000	1181500	24653000	25826000	0.997034	0.000438046	192.38	0.999743	1.78211e-15	198.25	1.78211e-15	198.25	2	623.762	_SCAEWVS(ph)LSK_	SCAEWVS(1)LSK
1605	O75947;O75947-2	O75947	ATP synthase subunit d, mitochondrial	ATP5H;My032	132	4.3912	5.0413	3.3944	3.5175	6162400	55010000	26898000	580490	2230900	2735000	0.999996	0.00131636	130.56	1	0.464434	111.65	0.00131636	130.56	2	1273.57	_N(de)LIPFDQMT(ph)IEDLNEAFPETK_	NLIPFDQMT(1)IEDLNEAFPETK
1606	O75947;O75947-2;F5H608	O75947	ATP synthase subunit d, mitochondrial	ATP5H;My032	37	10.927	12.562	1.6749	1.924	358310	4633600	5028300	21631000	40873000	39669000	0.999931	4.56959e-05	150.1	0.999999	0.000374104	145.46	4.56959e-05	150.1	2	627.234	_SWNET(ph)LT(ph)SR_	SWNET(1)LT(0.994)S(0.006)R
1607	O75947;O75947-2;F5H608	O75947	ATP synthase subunit d, mitochondrial	ATP5H;My032	39			4.675	3.6309	0	0	0	404910	1724200	1410200	6.86491e-05	4.56959e-05	150.1	0.99353	0.000374104	145.46	4.56959e-05	150.1	2	627.234	_SWNET(ph)LT(ph)SR_	SWNET(1)LT(0.994)S(0.006)R
460	O75947;O75947-2	O75947	ATP synthase subunit d, mitochondrial	ATP5H;My032	132	10.252	11.173	7.3567	8.5086	9741200	73277000	72905000	18866000	89051000	93565000	1	7.66064e-29	206.43	1	3.70488e-21	194.58	7.66064e-29	206.43	2	1037.46	_DQMT(ph)IEDLNEAFPETKL_	DQMT(1)IEDLNEAFPETKL
461	O75947;O75947-2;F5H608	O75947	ATP synthase subunit d, mitochondrial	ATP5H;My032	37	25.577	30.853	12.635	13.841	6105700	107700000	72269000	9668200	90357000	98898000	1	0.0218803	168.27	1	7.98971e-13	190.26	7.98971e-13	190.26	2	547.22	_NET(ph)LT(ph)SRL_	NET(1)LT(0.999)S(0.001)RL
1885	P56381;Q5VTU8	P56381	ATP synthase subunit epsilon, mitochondrial;ATP synthase subunit epsilon-like protein, mitochondrial	ATP5E;ATP5EP2	29	2.7673	3.3338	3.9106	3.7598	762260	4363400	5676600	1015100	7426200	7712600	1	0.102145	113.71	1	0.0392219	124.92	0.0392219	124.92	2	516.244	_DALKT(ph)EFK_	DALKT(1)EFK
1012	A8MUH2;J3KQ83;P18859	A8MUH2	ATP synthase-coupling factor 6, mitochondrial;ATP synthase-coupling factor 6, mitochondrial	ATP5J;ATP5A;ATP5J;ATPM	92	4.4376	5.5296	1.409	1.5565	99969000	773930000	374920000	102370000	174360000	146590000	1	2.62346e-19	219.52	0.999896	3.30665e-14	173.71	2.62346e-19	219.52	2	914.875	_QMFGNADMNTFPT(ph)FK_	QMFGNADMNTFPT(1)FK
130	Q9UII2;Q9UII2-2;H7C614;Q9UII2-3	Q9UII2	ATPase inhibitor, mitochondrial;Inhibitor of F(1)F(o)-ATPase	ATPI;ATPIF1	39			12.591	14.736	0	11318000	0	3384200	62354000	87980000	1	7.47775e-13	152.94	0.999672	3.65882e-17	170.78	3.65882e-17	170.78	3	753.992	_GSDQSENVDRGAGS(ph)IREAGGAF_	GSDQSENVDRGAGS(1)IREAGGAF
1081	Q14103;Q14103-2;Q14103-3;B4DTC3;Q14103-4;H0Y8G5;D6RAF8;H0YA96;D6RBQ9;D6RF44;D6RD83	Q14103	AU-rich element RNA-binding protein 1;Heterogeneous nuclear ribonucleoprotein D0;cDNA FLJ54150, highly similar to Heterogeneous nuclear ribonucleoprotein D0	AUF1;HNRNPD;HNRPD	127	10.862	14.556	2.1374	2.8691	21472000	303480000	395480000	354480000	920520000	389410000	1	3.51874e-06	157.38	1	7.43084e-07	167.12	7.43084e-07	167.12	2	624.273	_FGEVVDCT(ph)LK_	FGEVVDCT(1)LK
325	Q14103;Q14103-2;Q14103-3;B4DTC3;Q14103-4;H0Y8G5;D6RAF8;H0YA96;D6RBQ9;D6RF44;D6RD83	Q14103	AU-rich element RNA-binding protein 1;Heterogeneous nuclear ribonucleoprotein D0;cDNA FLJ54150, highly similar to Heterogeneous nuclear ribonucleoprotein D0	AUF1;HNRNPD;HNRPD	127	18.259	24.787	10.126	14.133	368960	8639800	11109000	4760300	47788000	73673000	1	0.184876	140.09	1	0.00721238	129.34	0.184876	140.09	2	667.789	_SKFGEVVDCT(ph)L_	SKFGEVVDCT(1)L
1910	P78318	P78318	B-cell signal transduction molecule alpha 4;CD79a-binding protein 1;Immunoglobulin-binding protein 1;Renal carcinoma antigen NY-REN-16	IBP1;IGBP1	314	9.4517	11.117	2.1982	2.5389	2788300	25556000	9521200	44607000	89311000	106830000	1	0.0114127	115.57	1	0.688223	84.689	0.0114127	115.57	3	927.049	_AAQQQEEQEEKEEEDDEQT(ph)LHR_	AAQQQEEQEEKEEEDDEQT(1)LHR
569	P78318	P78318	B-cell signal transduction molecule alpha 4;CD79a-binding protein 1;Immunoglobulin-binding protein 1;Renal carcinoma antigen NY-REN-16	IBP1;IGBP1	314			4.6078	5.7932	0	0	0	2993900	13663000	4046900				1	0.0168928	101.96	0.0168928	101.96	3	924.061	_RKAAQQQEEQEEKEEEDDEQT(ph)L_	RKAAQQQEEQEEKEEEDDEQT(1)L
1181	Q8N183;D6RA56	Q8N183	B17.2-like;Mimitin, mitochondrial;Myc-induced mitochondrial protein;NADH dehydrogenase [ubiquinone] 1 alpha subcomplex assembly factor 2;NDUFA12-like protein	NDUFA12L;NDUFAF2	25	3.5758	4.1295	11.747	13.789	862830	2077000	2489400	509620	3129500	4012000	1	0.0807261	101.71	1	0.373832	85.288	0.0807261	101.71	2	656.272	_EHVGT(ph)DQFGNK_	EHVGT(1)DQFGNK
1103	O95816;B4DXE2	O95816	BAG family molecular chaperone regulator 2;Bcl-2-associated athanogene 2;cDNA FLJ50277, highly similar to BAG family molecular chaperone regulator 2	BAG2	83	6.8557	6.2051	2.3919	2.455	2083400	11534000	12119000	19354000	6190800	16968000	1	0.0186759	117.31	1	0.000634016	133.86	0.000634016	133.86	2	570.258	_EELNLT(ph)ANR_	EELNLT(1)ANR
1154	Q9Y6E2;E7ETZ4;Q75MG1;E7EMS9;F8WDX8;C9JF98;E9PFD4	Q9Y6E2	Basic leucine zipper and W2 domain-containing protein 2;Putative uncharacterized protein BZW2;Putative uncharacterized protein BZW2	BZW2;HSPC028;MSTP017;BZW2;BZW2	33	3.0159	4.565	1.1202	1.5285	184750	7839400	1948300	747640	2724600	1224800	1	1.43795e-50	261.78	1	1.48561e-50	261.28	1.43795e-50	261.78	2	1019.47	_DT(ph)LVQGLNEAGDDLEAVAK_	DT(1)LVQGLNEAGDDLEAVAK
1299	Q96K17;E9PL10;Q96K17-2	Q96K17	Basic transcription factor 3-like 4;Transcription factor BTF3 homolog 4	BTF3L4	65	11.512	13.841	5.5831	7.2927	4658700	105320000	82407000	11905000	65211000	83092000	1	0.00262795	125.82	1	0.00010016	136.93	0.00010016	136.93	3	1054.52	_LAVNNIAGIEEVNM(ox)IKDDGT(ph)VIHFNNPK_	LAVNNIAGIEEVNMIKDDGT(1)VIHFNNPK
1300	Q96K17;E9PL10;Q96K17-2	Q96K17	Basic transcription factor 3-like 4;Transcription factor BTF3 homolog 4	BTF3L4	111	4.4677	5.7787	1.5075	1.7053	3048800	19747000	1940600	1624300	3481300	1492700	0.738745	7.2964e-08	163.35	0.815747	2.57454e-14	164.68	2.57454e-14	164.68	3	846.108	_PITEM(ox)LPGILSQLGADSLT(ph)SLRK_	PITEMLPGILSQLGADS(0.131)LT(0.739)S(0.131)LRK
638	Q96K17-2	Q96K17-2	Basic transcription factor 3-like 4;Transcription factor BTF3 homolog 4		7	5.4491	6.8227	8.6131	11.208	5533700	20021000	24717000	3227100	19012000	3070600	1	0.0795646	143.96	1	0.150104	134.57	0.0795646	143.96	2	612.787	_IKDDGT(ph)VIHF_	IKDDGT(1)VIHF
79	Q96K17;E9PL10;P20290;P20290-2;D6RDG3;H0Y9Y1;Q96K17-2	Q96K17;P20290;Q96K17-2	Basic transcription factor 3-like 4;Transcription factor BTF3 homolog 4;RNA polymerase B transcription factor 3;Transcription factor BTF3	BTF3L4;BTF3;NACB;OK/SW-cl.8	77;126;19	13.361	16.445	10.54	13.195	4046600	53659000	65918000	7265200	52258000	66502000	1	0.0627144	152.34	1	0.0273982	161.79	0.0273982	161.79	2	525.753	_NNPKVQAS(ph)L_	NNPKVQAS(1)L
183	Q9Y520-7;Q9Y520;Q9Y520-5;E7EPN9;Q9Y520-4;Q9Y520-6;Q9Y520-3	Q9Y520-7	BAT2 domain-containing protein 1;HBV XAg-transactivated protein 2;HBV X-transactivated gene 2 protein;HLA-B-associated transcript 2-like 2;Protein BAT2-like 2	BAT2D1;BAT2L2;KIAA1096;XTP2	21	4.5749	5.8451			0	0	0	0	0	0	0.605303	6.26446e-05	142.97	0.00512452	1.83501e-07	149.69	1.83501e-07	149.69	2	740.812	_YAT(ph)LS(ph)LFNTYK_	YAT(0.984)LS(0.605)LFNT(0.405)Y(0.005)K
1209	Q9Y520-7;Q9Y520;Q9Y520-5;E7EPN9;Q9Y520-4;Q9Y520-6;Q9Y520-3	Q9Y520-7	BAT2 domain-containing protein 1;HBV XAg-transactivated protein 2;HBV X-transactivated gene 2 protein;HLA-B-associated transcript 2-like 2;Protein BAT2-like 2	BAT2D1;BAT2L2;KIAA1096;XTP2	19	4.5749	5.8451	2.3188	3.5733	1539700	37792000	10625000	904390	2741800	3439500	0.984358	6.26446e-05	142.97	0.994887	1.83501e-07	149.69	1.83501e-07	149.69	2	740.812	_YAT(ph)LS(ph)LFNTYK_	YAT(0.984)LS(0.605)LFNT(0.405)Y(0.005)K
1211	Q9Y520-7;Q9Y520;Q9Y520-5;E7EPN9;Q9Y520-4;Q9Y520-6;Q9Y520-2;H7C5N8	Q9Y520-7	BAT2 domain-containing protein 1;HBV XAg-transactivated protein 2;HBV X-transactivated gene 2 protein;HLA-B-associated transcript 2-like 2;Protein BAT2-like 2	BAT2D1;BAT2L2;KIAA1096;XTP2	2719	25.742	18.539			182880	2426400	300810	0	0	0	0.933593	0.394552	80.755				0.394552	80.755	2	592.777	_QFQSAPAT(ph)VR_	QFQS(0.066)APAT(0.934)VR
302	F5H6I0;P61769;H0YLF3	F5H6I0	Beta-2-microglobulin;Beta-2-microglobulin form pI 5.3	B2M;CDABP0092;HDCMA22P	75	6.0962	5.687	8.1512	8.1787	7047200	88197000	14671000	3457400	35553000	39973000	0.0866924	0.000250243	140.49	0.984785	2.18479e-06	162.36	2.18479e-06	162.36	2	614.766	_VEHSDLS(ph)FSK_	VEHS(0.015)DLS(0.985)FSK
1371	F5H6I0;P61769;H0YLF3	F5H6I0	Beta-2-microglobulin;Beta-2-microglobulin form pI 5.3	B2M;CDABP0092;HDCMA22P	106	12.162	12.542	7.6637	7.5415	8400400	30621000	32461000	382450	1187700	4691700	0.999925	9.70908e-11	189.58	0.00125656	3.92173e-07	215.87	3.92173e-07	215.87	2	602.292	_VN(de)HVT(ph)LSQPK_	VNHVT(1)LSQPK
2225	F5H6I0;P61769	F5H6I0	Beta-2-microglobulin;Beta-2-microglobulin form pI 5.3	B2M;CDABP0092;HDCMA22P	46	5.6275	5.8079			301800	1767700	10196000	0	823440	0	0.981862	0.0248024	105.89	0.994186	0.00259418	121.72	0.00259418	121.72	3	878.736	_SNFLNCY(ph)VSGFHPSDIEVDLLK_	SNFLNCY(0.994)VS(0.006)GFHPSDIEVDLLK
1921	Q01082	Q01082	Beta-II spectrin;Fodrin beta chain;Spectrin beta chain, brain 1;Spectrin, non-erythroid beta chain 1	SPTB2;SPTBN1	2187	4.3908	7.2256			71714	781730	319600	0	0	153720	0.896517	0.325243	89.911	0.955101	0.643678	79.337	0.325243	89.911	2	724.369	_TALPAQSAAT(ph)LPAR_	TALPAQS(0.045)AAT(0.955)LPAR
2044	Q68DQ2	Q68DQ2	Beta/gamma crystallin domain-containing protein 3	CRYBG3	9			5.121	6.119	0	0	0	112980	627490	751370				1	0.166321	93.766	0.166321	93.766	2	770.283	_M(ox)PDFQPGDT(ph)T(ph)VR_	MPDFQPGDT(1)T(1)VR
2045	Q68DQ2	Q68DQ2	Beta/gamma crystallin domain-containing protein 3	CRYBG3	10			5.121	6.119	0	0	0	112980	627490	751370				1	0.166321	93.766	0.166321	93.766	2	770.283	_M(ox)PDFQPGDT(ph)T(ph)VR_	MPDFQPGDT(1)T(1)VR
1383	P78537;F8VP73;P78537-2;F8W036;G8JLQ3;F8W606;F8W099	P78537	Biogenesis of lysosome-related organelles complex 1 subunit 1;GCN5-like protein 1;Protein RT14	BLOC1S1;BLOS1;GCN5L1;RT14	90					0	1656400	1340600	0	0	3046300	1	7.38607e-05	139.46	1	0.000916276	130.01	7.38607e-05	139.46	2	642.821	_T(ph)LQVQAAQFAK_	T(1)LQVQAAQFAK
1183	D6REA1;Q9H173;D6RIU8	D6REA1	BiP-associated protein;Nucleotide exchange factor SIL1	SIL1;UNQ545/PRO836	132	3.2556	4.2016			968310	1259900	12173000	0	0	0	0.701577	3.27189e-25	241.42	0.542438	0.00100145	121.04	3.27189e-25	241.42	2	931.438	_RLDINTNT(ph)YTSQDLK_	RLDINT(0.224)NT(0.702)YT(0.072)S(0.002)QDLK
2153	Q9H3K6;H3BVE0;H3BTW0;H3BV85;Q9H3K6-2	Q9H3K6	BolA-like protein 2	BOLA2;BOLA2A;BOLA2B;My016	27	8.1804	10.511	3.9268	4.2575	12075000	30135000	182990000	14980000	61043000	90801000	0.983947	1.54196e-19	218.12	0.975268	1.92388e-31	231.71	1.92388e-31	231.71	3	650.621	_DLEAEHVEVEDTT(ph)LNR_	DLEAEHVEVEDT(0.025)T(0.975)LNR
2031	Q9BRT2;Q5TAQ0	Q9BRT2	Breast cancer-associated protein SGA-81M;Uncharacterized protein C6orf125;OTTHUMP00000016217	C6orf125;RP11-6B20.2-002	78	5.5612	4.1846			712990	5377600	924790	0	0	0	0.814466	0.023319	112.44				0.023319	112.44	2	778.332	_DT(ph)SFSGLSLEEYK_	DT(0.814)S(0.122)FS(0.064)GLSLEEYK
985	P15941-2;P15941;P15941-3;P15941-4;E7EUW3;B1AVQ5;P15941-8;Q0VAP5;B6ECA1;P15941-7;P15941-6;B1AVQ7;A5YRV1;P15941-10;P15941-9;Q7Z548;Q7Z550	P15941-2	Breast carcinoma-associated antigen DF3;Carcinoma-associated mucin;Episialin;H23AG;MUC1-CT;Mucin-1;Mucin-1 subunit alpha;Mucin-1 subunit beta;Peanut-reactive urinary mucin;PEMT;Polymorphic epithelial mucin;Tumor-associated epithelial membrane antigen;Tumor-associated mucin;Mucin 1, cell surface associated;Mucin 1, cell surface associated;MUC1 isoform J13;Mucin 1, cell surface associated;MUC1 isof…	MUC1;PUM;MUC1;RP11-263K19.2-001;MUC1;RP11-263K19.2-002;MUC1;MUC1;RP11-263K19.2-003;MUC1;MUC1;RP11-263K19.2-009;MUC1;RP11-263K19.2-006	1223	3.4143	4.3258	2.3025	2.9183	753410	1683400	1999100	1788100	4104000	5673900	0.824835	0.00666785	133.16	0.49122	0.0304013	94.922	0.00666785	133.16	4	547.72	_DTYHPM(ox)SEYPTYHT(ph)HGR_	DTYHPMS(0.002)EY(0.006)PT(0.113)Y(0.388)HT(0.491)HGR
1483	Q99471;H3BPF6;Q99471-3	Q99471	C-Myc-binding protein Mm-1;Myc modulator 1;Prefoldin subunit 5	MM1;PFD5;PFDN5	88	5.6498	7.0865	3.2638	3.7111	604570	9428200	14961000	9645800	18848000	10800000	1	2.93356e-07	167.14	0.843941	4.39187e-06	155.79	2.93356e-07	167.14	3	756.031	_LHDVEHVLIDVGT(ph)GYYVEK_	LHDVEHVLIDVGT(0.844)GY(0.145)Y(0.011)VEK
1540	O00151	O00151	C-terminal LIM domain protein 1;Elfin;LIM domain protein CLP-36;PDZ and LIM domain protein 1	CLIM1;CLP36;PDLIM1	136	9.4596	10.504	7.506	7.8843	5355900	57941000	6493500	511450	1161500	7373100	0.229296	1.01344e-07	170.95	0.789534	0.00901478	131.66	1.01344e-07	170.95	2	839.861	_SAM(ox)PFTASPASSTT(ph)AR_	SAMPFTASPAS(0.013)S(0.099)T(0.099)T(0.79)AR
449	O00151	O00151	C-terminal LIM domain protein 1;Elfin;LIM domain protein CLP-36;PDZ and LIM domain protein 1	CLIM1;CLP36;PDLIM1	136	6.8893	7.3403			484690	3724800	1044300	0	0	0	0.285283	7.78354e-16	190.44	0.476081	0.000441442	145	7.78354e-16	190.44	2	924.43	_TASPASST(ph)TARVITNQY_	TASPAS(0.004)S(0.044)T(0.476)T(0.476)ARVITNQY
162	O60716;O60716-2;O60716-4;F8WA43;O60716-6;O60716-3;C9JZR2;O60716-5;O60716-7;E9PIE5;O60716-8;O60716-9;O60716-10;O60716-12;O60716-14;O60716-11;O60716-13;O60716-17;O60716-15;O60716-18;O60716-16;O60716-20;O60716-22;O60716-19;O60716-21;O60716-23;O60716-24;E9PRE2	O60716	Cadherin-associated Src substrate;Catenin delta-1;p120 catenin;p120(cas);Putative uncharacterized protein CTNND1	CTNND1;KIAA0384;CTNND1	230	4.5806	5.2979	2.0922	2.929	7019800	31325000	26824000	10902000	31611000	10396000	0.996155	1.1376e-19	206.62	0.859442	2.24549e-13	195.92	1.1376e-19	206.62	2	1027.4	_HYEDGYPGGSDNYGS(ph)LSR_	HYEDGYPGGSDNYGS(0.859)LS(0.141)R
1172	O60716;O60716-2;O60716-4;F8WA43;O60716-6;O60716-3;C9JZR2;O60716-5;O60716-7;E9PIE5;O60716-8;O60716-9;O60716-10;O60716-12;O60716-14;O60716-11;O60716-13;O60716-17;O60716-15;O60716-18;O60716-16;O60716-20;O60716-22;O60716-19;O60716-21;O60716-23;O60716-24;E9PRE2;E9PKL1	O60716	Cadherin-associated Src substrate;Catenin delta-1;p120 catenin;p120(cas);Putative uncharacterized protein CTNND1	CTNND1;KIAA0384;CTNND1	177	7.8074	9.0153	1.5381	2.0754	1496100	20679000	13461000	4157500	8522100	6256700	0.95915	6.56955e-05	130.41	0.999952	4.64343e-11	163.1	4.64343e-11	163.1	3	1023.15	_TVQPVAMGPDGLPVDASSVSNNYIQ(de)T(ph)LGR_	TVQPVAMGPDGLPVDASSVS(0.014)NNY(0.026)IQT(0.959)LGR
1173	O60716;O60716-2;O60716-4;F8WA43;O60716-6;O60716-3;C9JZR2;O60716-5;O60716-7;E9PIE5;O60716-8	O60716	Cadherin-associated Src substrate;Catenin delta-1;p120 catenin;p120(cas);Putative uncharacterized protein CTNND1	CTNND1;KIAA0384;CTNND1	59	4.4771	5.2424	1.456	1.6217	12009000	74527000	88230000	4256100	7340400	7097800	0.941604	1.28107e-27	227	0.995505	7.67919e-36	237.3	7.67919e-36	237.3	2	932.935	_VSPQDANPLMANGT(ph)LTR_	VSPQDANPLMANGT(0.996)LT(0.004)R
351	O60716;O60716-2;O60716-4;F8WA43;O60716-6;O60716-3;C9JZR2;O60716-5;O60716-7;E9PIE5;O60716-9;O60716-8;O60716-10;O60716-12;O60716-14;O60716-11;O60716-13;O60716-15;O60716-16;E9PRE2;E9PKL1	O60716	Cadherin-associated Src substrate;Catenin delta-1;p120 catenin;p120(cas);Putative uncharacterized protein CTNND1	CTNND1;KIAA0384;CTNND1	98	4.8083	3.7817			4925000	3028300	22484000	0	0	0	0.874969	0.0015072	145.52				0.0015072	145.52	2	972.942	_ST(ph)IPRM(ox)QEPGQIVETY_	S(0.125)T(0.875)IPRMQEPGQIVETY
386	Q99653;H0YNG9;F5GX29;H0YKE7	Q99653	Calcineurin B homolog;Calcineurin homologous protein;Calcium-binding protein CHP;Calcium-binding protein p22	CHP	45	6.5164	6.9048	4.2602	5.059	15549000	66093000	45526000	10362000	27864000	46641000	0.937513	4.00674e-09	173.36	0.999764	0.164822	124.42	4.00674e-09	173.36	2	925.396	_TSLDKGEN(de)GT(ph)LSREDF_	TSLDKGENGT(0.938)LS(0.062)REDF
1499	H7C0S8;O75575	H7C0S8	Calcitonin gene-related peptide-receptor component protein;DNA-directed RNA polymerase III subunit RPC9	CRCP	227	7.4541	8.4538	5.5487	6.18	3939700	69830000	26179000	13912000	63028000	73304000	0.977689	4.63329e-05	161.99	0.997714	4.49358e-13	195.92	4.49358e-13	195.92	2	1047.45	_HSSGQQNLNT(ph)ITYET(ph)LK_	HS(0.001)S(0.001)GQQNLNT(0.998)ITYET(1)LK
1500	H7C0S8;O75575	H7C0S8	Calcitonin gene-related peptide-receptor component protein;DNA-directed RNA polymerase III subunit RPC9	CRCP	232	7.6568	10.147	0.30579	0.22965	4643900	74167000	54543000	17823000	68754000	76331000	0.999996	4.63329e-05	161.99	0.999967	4.49358e-13	195.92	4.49358e-13	195.92	2	1047.45	_HSSGQQNLNT(ph)ITYET(ph)LK_	HS(0.001)S(0.001)GQQNLNT(0.998)ITYET(1)LK
1530	J3KQA7;Q9BXU9	J3KQA7	Calcium-binding protein 8;Calneuron I;Calneuron-1	CABP8;CALN1	174	18.871	25.191	5.4999	6.9178	415960	34136000	4480500	606060	1647900	10536000	1	0.10031	109.01	1	0.20897	98.523	0.10031	109.01	2	463.236	_IT(ph)LEELK_	IT(1)LEELK
1272	F5H1Z9;Q05682-4;E9PGZ1;Q05682-5;Q05682;Q05682-2;Q05682-6;Q05682-3;E7EX44;C9J813	F5H1Z9	Caldesmon;Putative uncharacterized protein CALD1	CAD;CALD1;CDM;CALD1	439	1.9325	2.6598	3.7168	4.932	572260	1926200	2342400	653320	4193300	3441500	1	0.000337816	131.32	0.999777	0.000169676	134.61	0.000169676	134.61	2	710.324	_LEQYTSAIEGT(ph)K_	LEQYTSAIEGT(1)K
1800	P31949	P31949	Calgizzarin;Metastatic lymph node gene 70 protein;Protein S100-A11;Protein S100-C;S100 calcium-binding protein A11	MLN70;S100A11;S100C	33	4.6813	4.8748	1.5683	1.7303	48696000	485950000	482930000	1186400000	2051300000	613680000	0.999894	4.52395e-16	215.06	0.103157	3.86358e-14	204.52	4.52395e-16	215.06	2	780.343	_YAGKDGYNYT(ph)LSK_	YAGKDGYNYT(1)LSK
528	P31949	P31949	Calgizzarin;Metastatic lymph node gene 70 protein;Protein S100-A11;Protein S100-C;S100 calcium-binding protein A11	MLN70;S100A11;S100C	33	24.63	27.008	21.258	23.634	4198400	117460000	127700000	1022300	25069000	24390000	0.998907	4.75823e-06	190.73	0.999942	4.08971e-05	159.79	4.75823e-06	190.73	2	509.746	_T(ph)LSKTEFL_	T(1)LSKTEFL
1927	Q02818;C9JKZ2	Q02818	CALNUC;Nucleobindin-1;Putative uncharacterized protein NUCB1	NUC;NUCB1;NUCB1	148	0.68296	0.72531	6.046	6.4992	10528000	17633000	3093700	6276000	41682000	9446000	1	0.177707	96.464	1	0.00490281	138.02	0.00490281	138.02	3	692.969	_QFEHLDPQNQHT(ph)FEAR_	QFEHLDPQNQHT(1)FEAR
1407	Q15417;F8WA86;B4DFK6;E9PDU6	Q15417	Calponin, acidic isoform;Calponin-3;cDNA FLJ50126, highly similar to Calponin-3;cDNA, FLJ79297, highly similar to Calponin-3	CNN3	170	6.5231	6.7324	3.4733	3.9732	15789000	128530000	128540000	12888000	30596000	27813000	1	4.8297e-12	188.39	1	6.55362e-20	203.27	6.55362e-20	203.27	2	742.352	_AGQSVIGLQMGT(ph)NK_	AGQSVIGLQMGT(1)NK
1409	Q15417;F8WA86;B4DFK6;E9PDU6	Q15417	Calponin, acidic isoform;Calponin-3;cDNA FLJ50126, highly similar to Calponin-3;cDNA, FLJ79297, highly similar to Calponin-3	CNN3	224	3.8449	3.7028	6.2934	7.0923	1099400	684650	6543400	2341200	8096900	9485000	1	0.0460647	89.507	1	0.00131961	130.2	0.00131961	130.2	2	656.789	_GASQAGM(ox)LAPGT(ph)R_	GASQAGMLAPGT(1)R
1410	Q15417;F8WA86;B4DFK6;E9PDU6	Q15417	Calponin, acidic isoform;Calponin-3;cDNA FLJ50126, highly similar to Calponin-3;cDNA, FLJ79297, highly similar to Calponin-3	CNN3	136	4.8436	7.7298			479480	1527000	488060	0	0	0	0.999436	0.111847	96.604				0.111847	96.604	2	634.308	_GFHT(ph)TIDIGVK_	GFHT(0.999)T(0.001)IDIGVK
1411	Q15417;F8WA86;B4DFK6	Q15417	Calponin, acidic isoform;Calponin-3;cDNA FLJ50126, highly similar to Calponin-3;cDNA, FLJ79297, highly similar to Calponin-3	CNN3	242	2.7884	3.5868	3.5064	4.0443	2678500	22556000	3875900	0	0	0	0.558822	2.49679e-14	191.96	0.499988	1.02113e-18	187.39	2.49679e-14	191.96	2	1118.5	_LTLQPVDNST(ph)ISLQM(ox)GT(ph)NK_	LTLQPVDNS(0.439)T(0.559)IS(0.027)LQMGT(0.975)NK
1412	Q15417;F8WA86;B4DFK6	Q15417	Calponin, acidic isoform;Calponin-3;cDNA FLJ50126, highly similar to Calponin-3;cDNA, FLJ79297, highly similar to Calponin-3	CNN3	249	7.6415	9.2184	2.3996	2.9893	1501800	36172000	8104000	6984800	6668700	33326000	0.974691	2.49679e-14	191.96	1.68848e-06	1.02113e-18	187.39	2.49679e-14	191.96	2	1118.5	_LTLQPVDNST(ph)ISLQM(ox)GT(ph)NK_	LTLQPVDNS(0.439)T(0.559)IS(0.027)LQMGT(0.975)NK
1414	Q15417;F8WA86;B4DFK6;E9PDU6	Q15417	Calponin, acidic isoform;Calponin-3;cDNA FLJ50126, highly similar to Calponin-3;cDNA, FLJ79297, highly similar to Calponin-3	CNN3	203	8.0995	8.4488	3.6079	3.3327	11266000	74024000	76865000	2294300	12415000	14630000	0.482547	0.0423962	130.27	0.145475	1.41309e-05	164.93	1.41309e-05	164.93	3	794.024	_MQTDKPFDQT(ph)TISLQM(ox)GTNK_	MQT(0.034)DKPFDQT(0.483)T(0.483)IS(0.001)LQMGTNK
519	P27797	P27797	Calregulin;Calreticulin;CRP55;Endoplasmic reticulum resident protein 60;grp60;HACBP	CALR;CRTC	90			5.9824	5.2428	0	0	0	52889	338120	1344400				0.999989	0.304656	113.22	0.304656	113.22	2	650.818	_SNKGQT(ph)LVVQF_	SNKGQT(1)LVVQF
520	P27797	P27797	Calregulin;Calreticulin;CRP55;Endoplasmic reticulum resident protein 60;grp60;HACBP	CALR;CRTC	181	29.444	23.751			177200	662680	8716600	0	0	0	0.999783	0.206733	134.68	2.83128e-13	0.259096	130.98	0.206733	134.68	2	636.305	_TLIVRPDNT(ph)Y_	TLIVRPDNT(1)Y
1834	P41208	P41208	Caltractin isoform 1;Centrin-2	CALT;CEN2;CETN2	47	3.8066	4.8922			1548100	14647000	2519100	0	0	0	0.999303	1.71521e-214	236.78				1.71521e-214	236.78	2	947.411	_EAFDLFDADGTGT(ph)IDVK_	EAFDLFDADGT(0.001)GT(0.999)IDVK
539	P41208	P41208	Caltractin isoform 1;Centrin-2	CALT;CEN2;CETN2	45			38.203	46.379	0	0	0	457520	12540000	14644000	0.0184508	2.45204e-06	172.27	1	0.000122354	164.11	2.45204e-06	172.27	2	747.294	_DADGT(ph)GT(ph)IDVKEL_	DADGT(1)GT(1)IDVKEL
540	P41208	P41208	Caltractin isoform 1;Centrin-2	CALT;CEN2;CETN2	47	13.962	18.888	9.4687	12.059	6424100	70906000	14956000	8190500	72221000	25431000	0.981549	2.45204e-06	172.27	1	0.000122354	164.11	2.45204e-06	172.27	2	747.294	_DADGT(ph)GT(ph)IDVKEL_	DADGT(1)GT(1)IDVKEL
1581	O43852-4;O43852-2	O43852-4	Calumenin	CALU	97			9.0385	11.319	0	997380	428620	535380	2859000	26776000	1	0.000717041	150.1	1	0.000374267	140.07	0.000717041	150.1	2	587.755	_DGFVT(ph)EGELK_	DGFVT(1)EGELK
1578	O43852-3;O43852;F5H879;F5H3F1	O43852-3	Calumenin;Crocalbin;IEF SSP 9302	CALU	97			10.426	12.54	0	1632400	2168900	2223600	27841000	34819000	1	0.00509025	124.67	1	3.96602e-06	156.48	3.96602e-06	156.48	2	601.771	_DGFVT(ph)VDELK_	DGFVT(1)VDELK
1580	O43852-3;O43852;F5H879;F5H3F1;O43852-4;O43852-2	O43852-3;O43852-4	Calumenin;Crocalbin;IEF SSP 9302	CALU	68;68	12.363	16.919	10.59	14.885	2379600	51812000	75380000	3891400	76965000	10368000	1	1.26123e-05	149.23	1	0.000102011	134.98	1.26123e-05	149.23	2	687.795	_T(ph)FDQLTPEESK_	T(1)FDQLTPEESK
455	O43852-3;O43852;O43852-4;O43852-2;F5H879;F5H3F1	O43852-3	Calumenin;Crocalbin;IEF SSP 9302	CALU	68	16.958	19.417	12.229	14.486	3357900	70315000	10128000	5713300	71412000	10919000	1	0.0783371	149.82	1	0.0505549	155.07	0.0505549	155.07	2	523.234	_LGAEEAKT(ph)F_	LGAEEAKT(1)F
456	O43852-3;O43852;O43852-4;O43852-2;F5H1Q9;H0Y875	O43852-3	Calumenin;Crocalbin;IEF SSP 9302	CALU	240	14.213	17.197	3.6924	4.3852	738830	20039000	78923000	22696000	78316000	91879000	1	0.000331765	126.19	0.999999	1.22939e-06	149.3	1.22939e-06	149.3	4	596.751	_SHDGNTDEPEWVKT(ph)EREQF_	SHDGNTDEPEWVKT(1)EREQF
1768	P26447	P26447	Calvasculin;Metastasin;Placental calcium-binding protein;Protein Mts1;Protein S100-A4;S100 calcium-binding protein A4	CAPL;MTS1;S100A4	15	5.8225	5.6526	2.0021	2.2952	800250	6663300	1409200	10016000	24048000	25092000	0.430656	0.468896	84.718	0.5	0.000535665	123.67	0.000535665	123.67	2	664.309	_ALDVMVS(ph)TFHK_	ALDVMVS(0.5)T(0.5)FHK
1027	B1AK88;P47756;P47756-2;B1AK85;B1AK87;F6USW4	B1AK88	Capping protein (Actin filament) muscle Z-line, beta;Capping protein (Actin filament) muscle Z-line, beta, isoform CRA_d;CapZ beta;F-actin-capping protein subunit beta;Capping protein (Actin filament) muscle Z-line, beta;cDNA FLJ43095 fis, clone CORDB2000541, highly similar to F-actin capping protein subunit beta;Capping protein (Actin filament) muscle Z-line, beta;Capping protein (Actin filament…	CAPZB;hCG_41078;RP4-657E11.7-008;CAPZB;CAPZB;RP4-657E11.7-002;CAPZB;hCG_41078;RP4-657E11.7-001	215	8.5785	6.1571	2.5485	2.5951	2965900	26925000	3046800	1875500	6866700	5466000	0.921419	0.013372	125.97	0.824287	0.000124541	125.22	0.013372	125.97	2	717.308	_SGSGT(ph)M(ox)NLGGSLTR_	S(0.088)GS(0.088)GT(0.824)MNLGGSLTR
1644	P08590;P05976;P05976-2	P08590	Cardiac myosin light chain 1;Myosin light chain 1, slow-twitch muscle B/ventricular isoform;Myosin light chain 3;Ventricular/slow twitch myosin alkali light chain;Myosin light chain 1/3, skeletal muscle isoform;Myosin light chain alkali 1/2	MYL3;MYL1	147	19.74	19.396	12.353	14.304	15248000	241190000	369570000	32050000	212540000	245040000	1	1.35113e-18	211.12	1	1.9675e-18	205.98	1.35113e-18	211.12	3	606.941	_VFDKEGNGT(ph)VM(ox)GAELR_	VFDKEGNGT(1)VMGAELR
1328	P78371;F5GWF6;P78371-2;F8VQ14	P78371	CCT-beta;T-complex protein 1 subunit beta	99D8.1;CCT2;CCTB	69	5.3904	6.1344	4.8622	6.1477	1219800	13721000	14146000	3863900	15913000	11195000	1	1.93168e-29	249.3	0.710998	9.17334e-13	196.22	1.93168e-29	249.3	2	822.881	_DASLM(ox)VTNDGAT(ph)ILK_	DASLMVT(0.289)NDGAT(0.711)ILK
1092	P49368;P49368-2;B4DUR8	P49368	CCT-gamma;hTRiC5;T-complex protein 1 subunit gamma;cDNA FLJ57603, highly similar to T-complex protein 1 subunit gamma;cDNA, FLJ78822, highly similar to T-complex protein 1 subunit gamma;cDNA, FLJ79286, highly similar to T-complex protein 1 subunit gamma	CCT3;CCTG;TRIC5	459	5.3975	5.8575	2.6095	2.7558	836670	2467900	2908200	1649500	2365400	9435200	0.966367	1.10725e-06	173.19	0.996966	2.04739e-06	161.48	1.10725e-06	173.19	2	707.331	_TLIQNCGAST(ph)IR_	TLIQNCGAS(0.003)T(0.997)IR
1058	P50990;G5E9B2;B4DEM7;B4DQH4	P50990	CCT-theta;Renal carcinoma antigen NY-REN-15;T-complex protein 1 subunit theta;cDNA FLJ53379, highly similar to T-complex protein 1 subunit theta;cDNA FLJ59382, highly similar to T-complex protein 1 subunit theta	C21orf112;CCT8;CCTQ;KIAA0002	398	14.033	15.464	5.8042	10.944	4257000	28440000	33180000	2569700	1088200	17874000	1	0.00155459	156.58	1	0.13027	84.507	0.00155459	156.58	2	573.247	_AVDDGVNT(ph)FK_	AVDDGVNT(1)FK
309	P50990;G5E9B2;B4DEM7;B4DQH4	P50990	CCT-theta;Renal carcinoma antigen NY-REN-15;T-complex protein 1 subunit theta;cDNA FLJ53379, highly similar to T-complex protein 1 subunit theta;cDNA FLJ59382, highly similar to T-complex protein 1 subunit theta	C21orf112;CCT8;CCTQ;KIAA0002	398					0	0	0	0	1115800	1219200				1	0.100532	99.343	0.100532	99.343	3	846.027	_RGSTDNLM(ox)DDIERAVDDGVNT(ph)F_	RGSTDNLMDDIERAVDDGVNT(1)F
1305	P48509;E9PMR4;E9PRJ3;E9PL82	P48509	CD151 antigen;GP27;Membrane glycoprotein SFA-1;Platelet-endothelial tetraspan antigen 3;Tetraspanin-24	CD151;TSPAN24	187	8.9796	10.111	2.4599	2.9123	57073	629430	4884100	121800	233200	2180100	1	0.0179369	117.7	1	0.490205	98.044	0.0179369	117.7	2	542.254	_T(ph)VVALCGQR_	T(1)VVALCGQR
1207	P16070;P16070-5;E7EPC6;P16070-7;P16070-3;P16070-4;P16070-6;P16070-17;P16070-8;P16070-16;P16070-10;P16070-11;P16070-13;P16070-14;P16070-12;P16070-18;H0Y2P0;H0YD13;P16070-9;H0Y5E4;P16070-15;H0YCV9;H0YDW7;H0YD17;H0YDX6;E9PKC6	P16070	CD44 antigen;CDw44;Epican;Extracellular matrix receptor III;GP90 lymphocyte homing/adhesion receptor;Heparan sulfate proteoglycan;Hermes antigen;HUTCH-I;Hyaluronate receptor;Phagocytic glycoprotein 1;Phagocytic glycoprotein I	CD44;LHR;MDU2;MDU3;MIC4	76	7.9554	10.089	2.4894	3.1092	2367100	21624000	26675000	5358800	13582000	18185000	1	1.33262e-17	215.06	1	2.53672e-10	185.08	1.33262e-17	215.06	2	617.27	_ALSIGFET(ph)CR_	ALSIGFET(1)CR
1208	P16070;P16070-5;E7EPC6;P16070-7;P16070-3;P16070-4;P16070-6;P16070-17;P16070-8;P16070-16;P16070-10;P16070-11;P16070-13;P16070-14;P16070-12;P16070-18;H0Y2P0;H0YD13;H0YE40	P16070	CD44 antigen;CDw44;Epican;Extracellular matrix receptor III;GP90 lymphocyte homing/adhesion receptor;Heparan sulfate proteoglycan;Hermes antigen;HUTCH-I;Hyaluronate receptor;Phagocytic glycoprotein 1;Phagocytic glycoprotein I	CD44;LHR;MDU2;MDU3;MIC4	730	19.795	23.67	12.309	15.472	6665800	78718000	95068000	7295500	133920000	38519000	0.99837	1.76191e-24	237.59	0.999992	5.76329e-38	266.45	5.76329e-38	266.45	2	962.369	_ESSETPDQFMTADET(ph)R_	ESSETPDQFMT(0.002)ADET(0.998)R
364	P16070;P16070-5;E7EPC6;P16070-7;P16070-3;P16070-4;P16070-6;P16070-17;P16070-8;P16070-16;P16070-10;P16070-11;P16070-13;P16070-14;P16070-12;P16070-18;H0Y2P0;H0YD13;P16070-9;H0Y5E4;P16070-15;H0YCV9;H0YDW7;H0YD17;H0YDX6	P16070	CD44 antigen;CDw44;Epican;Extracellular matrix receptor III;GP90 lymphocyte homing/adhesion receptor;Heparan sulfate proteoglycan;Hermes antigen;HUTCH-I;Hyaluronate receptor;Phagocytic glycoprotein 1;Phagocytic glycoprotein I	CD44;LHR;MDU2;MDU3;MIC4	76			7.8377	10.414	0	0	0	12628000	52822000	66240000				0.999997	0.17119	144.09	0.17119	144.09	2	606.741	_SIGFET(ph)CRY_	SIGFET(1)CRY
1121	B7Z2R2;E5RJU0;P14927;E5RHG9	B7Z2R2	cDNA FLJ52271, moderately similar to Ubiquinol-cytochrome c reductase complex 14 kDa protein (EC 1.10.2.2);Complex III subunit 7;Complex III subunit VII;Cytochrome b-c1 complex subunit 7;QP-C;Ubiquinol-cytochrome c reductase complex 14 kDa protein	UQBP;UQCRB	37	15.388	17.63	11.003	12.131	4245800	46049000	51454000	4622300	56708000	64922000	1	5.40451e-06	188.06	1	5.82024e-06	186.81	5.40451e-06	188.06	2	711.271	_DDT(ph)IYEDEDVK_	DDT(1)IYEDEDVK
1106	B4DYH1;Q92598;Q92598-3;Q92598-2	B4DYH1	cDNA FLJ52364, highly similar to Heat-shock protein 105 kDa;Heat shock 105kDa/110kDa protein 1, isoform CRA_b;Antigen NY-CO-25;Heat shock 110 kDa protein;Heat shock protein 105 kDa	hCG_32198;HSPH1;HSP105;HSP110;HSPH1;KIAA0201	65	9.9533	11.109	9.3117	10.724	1480000	29327000	5955700	2006800	23878000	5601900	0.999656	4.93291e-19	216.99	0.994403	4.81404e-05	162.29	4.93291e-19	216.99	2	898.41	_NQQITHANNT(ph)VSNFK_	NQQIT(0.005)HANNT(0.994)VSNFK
1052	B4DUT8;Q99439;B4DDF4;H3BVI6;H3BTZ5	B4DUT8	cDNA FLJ52765, highly similar to Calponin-2;Calponin H2, smooth muscle;Calponin-2;Neutral calponin;cDNA FLJ52469, highly similar to Calponin-2	CNN2	193	7.4323	8.7058	3.2119	3.727	83668000	258740000	290980000	219620000	400860000	419940000	1	5.14321e-12	190.27	1	1.60957e-08	184.21	5.14321e-12	190.27	2	786.849	_AGQCVIGLQM(ox)GT(ph)NK_	AGQCVIGLQMGT(1)NK
1054	B4DUT8;Q99439;B4DDF4;Q99439-2;H3BTZ5	B4DUT8	cDNA FLJ52765, highly similar to Calponin-2;Calponin H2, smooth muscle;Calponin-2;Neutral calponin;cDNA FLJ52469, highly similar to Calponin-2	CNN2	243	4.5731	6.0083			136960	1690500	104630	0	0	0	0.854006	0.00188097	138.55	0.558236	0.320277	95.264	0.00188097	138.55	2	716.291	_CASQVGM(ox)T(ph)APGTR_	CASQVGMT(0.558)APGT(0.442)R
1057	B4DUT8;Q99439;B4DDF4;H3BVI6;H3BTZ5	B4DUT8	cDNA FLJ52765, highly similar to Calponin-2;Calponin H2, smooth muscle;Calponin-2;Neutral calponin;cDNA FLJ52469, highly similar to Calponin-2	CNN2	179	5.8751	7.1094	1.0693	1.265	601490	2805900	3718000	1732500	1992100	2238800	1	0.432896	74.464	1	0.293773	84.213	0.293773	84.213	2	511.188	_NFDDAT(ph)MK_	NFDDAT(1)MK
20	B4DUT8;Q99439;B4DDF4;Q99439-2;H3BVI6;H3BQH0	B4DUT8	cDNA FLJ52765, highly similar to Calponin-2;Calponin H2, smooth muscle;Calponin-2;Neutral calponin;cDNA FLJ52469, highly similar to Calponin-2	CNN2	45					0	1054900	0	0	1089900	1120700	1	0.134796	140.16	1	0.0279997	160.36	0.0279997	160.36	2	571.268	_S(ph)IGPDFQKGL_	S(1)IGPDFQKGL
1079	B4DT31;Q96AE4;E9PEB5;Q96AE4-2;C9JSZ1	B4DT31;Q96AE4-2	cDNA FLJ53425, highly similar to Far upstream element-binding protein 1;DNA helicase V;Far upstream element-binding protein 1;Putative uncharacterized protein FUBP1	FUBP1;FUBP1	172;150	4.0425	3.3284	2.1914	2.4395	1184300	1170700	8118700	4823300	3965600	13692000	0.989407	1.92545e-21	198.78	0.987916	4.65194e-10	168.5	1.92545e-21	198.78	2	846.354	_SCM(ox)LT(ph)GTPESVQSAK_	S(0.001)CMLT(0.988)GT(0.011)PESVQSAK
324	B4DT31;Q96AE4;E9PEB5;Q96AE4-2;C9JSZ1;Q92945	B4DT31;Q92945	cDNA FLJ53425, highly similar to Far upstream element-binding protein 1;DNA helicase V;Far upstream element-binding protein 1;Putative uncharacterized protein FUBP1;Far upstream element-binding protein 2;KH type-splicing regulatory protein;p75	FUBP1;FUBP1;FUBP2;KHSRP	228;255	20.462	24.652	3.4614	4.3184	606760	19268000	17685000	5768900	18680000	23169000	1	0.129561	119.45	1	0.00794832	113.22	0.129561	119.45	2	661.858	_VIGKGGET(ph)IKQL_	VIGKGGET(1)IKQL
995	B4DLH4;H3BMV3;Q9H910;A6NGP5;Q9H910-2;H3BU16;H3BTV5;H3BMT0	B4DLH4	cDNA FLJ53622, highly similar to Hematological and neurological expressed1-like protein;Hematological and neurological expressed 1-like protein;Chromosome 16 open reading frame 34, isoform CRA_d;Putative uncharacterized protein HN1L	C16orf34;HN1L;L11;C16orf34;hCG_1988476;HN1L	130	15.207	16.247	3.5397	4.2944	8874400	83667000	57186000	34563000	86917000	44698000	0.886079	7.7193e-15	204.35	0.977596	4.26855e-12	190.24	7.7193e-15	204.35	2	759.845	_TSDIFGSPVTAT(ph)SR_	TSDIFGSPVT(0.002)AT(0.978)S(0.021)R
276	B4DLH4;H3BMV3;Q9H910;A6NGP5;Q9H910-2;H3BU16;H3BTV5;H3BMT0	B4DLH4	cDNA FLJ53622, highly similar to Hematological and neurological expressed1-like protein;Hematological and neurological expressed 1-like protein;Chromosome 16 open reading frame 34, isoform CRA_d;Putative uncharacterized protein HN1L	C16orf34;HN1L;L11;C16orf34;hCG_1988476;HN1L	130	2.6335	3.3134	6.4794	7.4818	4451200	21039000	25090000	5130300	20626000	21550000	0.991193	0.0940312	140.83	0.936447	0.0940312	140.83	0.0940312	140.83	2	534.758	_GSPVTAT(ph)SRL_	GSPVT(0.004)AT(0.991)S(0.004)RL
1119	B7Z233;Q9BWD1	B7Z233	cDNA FLJ53975, highly similar to Acetyl-CoA acetyltransferase, cytosolic (EC 2.3.1.9);Acetyl-CoA acetyltransferase, cytosolic;Acetyl-CoA transferase-like protein;Cytosolic acetoacetyl-CoA thiolase	ACAT2;ACTL	274	16.455	16.38			0	0	0	0	0	0	0.733358	0.000374879	119.45				0.000374879	119.45	3	1096.88	_LKPYFLTDGTGT(ph)VTPANASGINDGAAAVVLM(ox)K_	LKPY(0.003)FLT(0.007)DGT(0.219)GT(0.733)VT(0.038)PANASGINDGAAAVVLMK
1065	B4DGP8;P27824;H0Y9Q7;D6RDP7;D6RB85;D6RAU8;D6RAQ8	B4DGP8	cDNA FLJ55574, highly similar to Calnexin;Calnexin;IP90;Major histocompatibility complex class I antigen-binding protein p88;p90	CANX	114			7.0353	7.7231	0	2032400	3343700	1046500	12230000	13497000	0.999613	0.00293778	160.36	0.999688	0.00229273	157.38	0.00293778	160.36	2	571.286	_GT(ph)LSGWILSK_	GT(1)LSGWILSK
1240	E7EVY3;P20810-6;P20810-7;E7ESM9;B7Z468;G5E9D3;P20810;B7Z574;G5E946;P20810-4;E9PDE4;P20810-5;P20810-2;E9PCH5;E7ES10;P20810-3;H0Y9H6;H0YD33;H0Y7F0;E7EQA0;E7EQ12	E7EVY3	cDNA FLJ56102, highly similar to Homo sapiens calpastatin (CAST), transcript variant 8, mRNA;Calpain inhibitor;Calpastatin;Sperm BS-17 component;cDNA FLJ56123, highly similar to Calpastatin	CAST	598	3.2033	3.8027	2.3705	3.3616	1722500	9038300	10953000	5142700	15255000	8849000	1	0.177245	98.044	1	0.159762	90.108	0.177245	98.044	2	593.245	_DDT(ph)IPPEYR_	DDT(1)IPPEYR
1243	E7EVY3;P20810-6;P20810-7;E7ESM9;B7Z468;G5E9D3;P20810;B7Z574;G5E946;P20810-4;E9PDE4;P20810-5;P20810-2;E9PCH5;P20810-3;H0Y9H6;H0YD33;H0Y7F0;E7EQA0;E7EQ12	E7EVY3	cDNA FLJ56102, highly similar to Homo sapiens calpastatin (CAST), transcript variant 8, mRNA;Calpain inhibitor;Calpastatin;Sperm BS-17 component;cDNA FLJ56123, highly similar to Calpastatin	CAST	656	4.1705	4.5292	2.0198	2.8067	5191000	44519000	46014000	5977000	17860000	17664000	0.763231	2.05359e-10	156.78	0.795453	4.50518e-12	143.37	2.05359e-10	156.78	3	1120.14	_KPADDQ(de)DPIDALSGDLDSCPSTTETSQNT(ph)AK_	KPADDQDPIDALSGDLDSCPS(0.012)T(0.003)T(0.006)ET(0.046)S(0.17)QNT(0.763)AK
337	B7Z6Z4;G3V1V0;G8JLA2;J3KND3;P60660;P60660-2;F8W1R7;F8VZV5	B7Z6Z4	cDNA FLJ56329, highly similar to Myosin light polypeptide 6;17 kDa myosin light chain;Myosin light chain 3;Myosin light chain alkali 3;Myosin light polypeptide 6;Smooth muscle and nonmuscle myosin light chain alkali 6	MYL6	115	12.933	13.085	17.351	17.44	59161000	212910000	217220000	53242000	213110000	224440000	1	0.00255733	173.71	1	0.10336	138.76	0.00255733	173.71	2	609.282	_DRT(ph)GDGKILY_	DRT(1)GDGKILY
1125	B7Z6C0;P52943;H0YFA4;H0YHD8	B7Z6C0	cDNA FLJ56946, highly similar to Cysteine-rich protein 2;Cysteine-rich protein 2;Protein ESP1	CRIP2;CRP2	264	5.1214	5.4623	1.8856	1.8976	4545700	15593000	16646000	22262000	18760000	22208000	0.999992	0.0182464	119.65	1	0.0118616	125.28	0.0118616	125.28	2	776.346	_GVNT(ph)GAVGSYIYDR_	GVNT(1)GAVGSYIYDR
2165	Q9NV96;Q9NV96-2	Q9NV96	Cell cycle control protein 50A;Transmembrane protein 30A	C6orf67;CDC50A;TMEM30A	22	1.4911	1.6669	4.4135	4.8709	13406000	17765000	1653200	12160000	20518000	5879100	1	4.79439e-24	230.86	1	3.28329e-25	239.87	3.28329e-25	239.87	2	804.324	_DEVDGGPPCAPGGT(ph)AK_	DEVDGGPPCAPGGT(1)AK
1390	Q9UQ80;F8VTY8;F8VRZ3;F8VR77	Q9UQ80	Cell cycle protein p38-2G4 homolog;ErbB3-binding protein 1;Proliferation-associated protein 2G4	EBP1;PA2G4	200	4.6668	5.8255	9.536	12.186	30782000	65720000	80036000	14963000	73354000	45471000	1	4.04249e-05	169.89	1	2.9437e-05	160.22	4.04249e-05	169.89	2	683.324	_T(ph)IIQNPTDQQK_	T(1)IIQNPTDQQK
2192	Q9UMX5	Q9UMX5	Cell immortalization-related protein 2;Neudesin;Neuron-derived neurotrophic factor;Secreted protein of unknown function	CIR2;NENF;SPUF	143	60.107	55.259	1.6748	1.7949	22737	6633400	661990	4817200	1097900	8039400	0.999979	1.29229e-57	174.41	0.99963	0.0824787	107.57	1.29229e-57	174.41	2	560.265	_YPIVGYT(ph)AR_	YPIVGYT(1)AR
1132	P00558;B7Z7A9;P07205	P00558	Cell migration-inducing gene 10 protein;Phosphoglycerate kinase 1;Primer recognition protein 2;Phosphoglycerate kinase;Phosphoglycerate kinase 2;Phosphoglycerate kinase, testis specific	MIG10;OK/SW-cl.110;PGK1;PGKA;PGK2;PGKB	168	4.3323	4.8149	1.5888	2.1435	17473000	32205000	192270000	23419000	35097000	65821000	1	5.19676e-08	177.84	1	8.20203e-31	225.85	8.20203e-31	225.85	2	857.883	_LGDVYVNDAFGT(ph)AHR_	LGDVYVNDAFGT(1)AHR
502	P05783;F8VZY9	P05783	Cell proliferation-inducing gene 46 protein;Cytokeratin-18;Keratin, type I cytoskeletal 18;Keratin-18	CYK18;KRT18;PIG46	15	26.152	27.762	5.9934	6.2301	4648600	40763000	31454000	9286400	37066000	32407000	0.99994	0.00167895	137.62	0.999928	0.000473996	124.51	0.00167895	137.62	2	686.816	_S(ph)LGSVQAPSYGAR_	S(1)LGSVQAPSYGAR
1641	P05783;F8VZY9	P05783	Cell proliferation-inducing gene 46 protein;Cytokeratin-18;Keratin, type I cytoskeletal 18;Keratin-18	CYK18;KRT18;PIG46	65			6.1749	6.1848	0	3005200	3436400	452160	1977300	11818000	0.982417	2.95651e-21	196.3	0.5	6.0287e-21	188.04	2.95651e-21	196.3	3	791.691	_GGM(ox)GS(ph)GGLATGIAGGLAGM(ox)GGIQNEK_	GGMGS(0.5)GGLAT(0.5)GIAGGLAGMGGIQNEK
1642	P05783	P05783	Cell proliferation-inducing gene 46 protein;Cytokeratin-18;Keratin, type I cytoskeletal 18;Keratin-18	CYK18;KRT18;PIG46	404	3.6246	3.6449	4.5165	5.1547	1592000	2986000	15371000	7422400	29014000	9711500	0.781481	6.71274e-09	150.91	0.558019	5.26057e-10	166.61	5.26057e-10	166.61	2	1419.11	_LLEDGEDFNLGDALDSSN(de)SM(ox)QT(ph)IQK_	LLEDGEDFNLGDALDS(0.013)S(0.014)NS(0.192)MQT(0.781)IQK
1839	P43121	P43121	Cell surface glycoprotein MUC18;Cell surface glycoprotein P1H12;Melanoma cell adhesion molecule;Melanoma-associated antigen A32;Melanoma-associated antigen MUC18;S-endo 1 endothelial-associated antigen	MCAM;MUC18	160			3.5685	4.8131	0	0	0	1136400	2444900	3493500				1	0.288106	88.681	0.288106	88.681	2	663.773	_EPEEVAT(ph)CVGR_	EPEEVAT(1)CVGR
1840	P43121	P43121	Cell surface glycoprotein MUC18;Cell surface glycoprotein P1H12;Melanoma cell adhesion molecule;Melanoma-associated antigen A32;Melanoma-associated antigen MUC18;S-endo 1 endothelial-associated antigen	MCAM;MUC18	100	3.4403	4.0691	3.2925	4.0765	608110	1167300	7654200	3673500	17219000	21221000	0.999999	0.104463	104.21	0.999999	2.28886e-06	167.69	2.28886e-06	167.69	2	840.404	_GAT(ph)LALTQVTPQDER_	GAT(1)LALTQVTPQDER
1375	P07237;H7BZ94;F5H8J2;I3L2P8;H0Y3Z3;I3L0S0	P07237	Cellular thyroid hormone-binding protein;p55;Prolyl 4-hydroxylase subunit beta;Protein disulfide-isomerase	ERBA2L;P4HB;PDI;PDIA1;PO4DB	453	36.804	39.658	27.528	30.279	375270	16029000	17504000	822000	25669000	27895000	1	4.93254e-05	148.56	1	2.12174e-05	160.53	2.12174e-05	160.53	2	573.745	_T(ph)VIDYNGER_	T(1)VIDYNGER
1376	P07237;H7BZ94;F5H8J2;I3L2P8;H0Y3Z3;I3L0S0	P07237	Cellular thyroid hormone-binding protein;p55;Prolyl 4-hydroxylase subunit beta;Protein disulfide-isomerase	ERBA2L;P4HB;PDI;PDIA1;PO4DB	442	4.3436	4.8528	1.0147	1.1556	221610000	520720000	588550000	384220000	394150000	47678000	0.99671	0.0141527	124.98	0.999831	0.0026881	133.86	0.0026881	133.86	2	504.749	_VHSFPT(ph)LK_	VHSFPT(1)LK
472	P07237;H7BZ94;F5H8J2;I3L2P8;H0Y3Z3;I3L0S0	P07237	Cellular thyroid hormone-binding protein;p55;Prolyl 4-hydroxylase subunit beta;Protein disulfide-isomerase	ERBA2L;P4HB;PDI;PDIA1;PO4DB	453	6.6465	6.6745	2.1557	2.4615	2013200	75360000	6346000	513440	6111400	817230	0.743334	1.576e-07	170.66	0.449096	4.80638e-05	169.65	1.576e-07	170.66	2	855.4	_KFFPASADRT(ph)VIDY_	KFFPAS(0.257)ADRT(0.743)VIDY
473	P07237;H7BZ94;F5H8J2;I3L2P8;I3L3U6;I3NI03;I3L3P5	P07237	Cellular thyroid hormone-binding protein;p55;Prolyl 4-hydroxylase subunit beta;Protein disulfide-isomerase	ERBA2L;P4HB;PDI;PDIA1;PO4DB	101	9.5577	10.426	1.5971	1.7895	449710	6061200	5882800	1277100	2114100	2367700	1	0.0385106	105.46	0.999999	0.00640776	118.28	0.00640776	118.28	3	455.564	_GVRGYPT(ph)IKFF_	GVRGYPT(1)IKFF
1150	Q9BUL8;C9J5C3;C9J6F3;C9JND6;C9JSA3;H7C5M9;C9J932;F8WDF3	Q9BUL8	Cerebral cavernous malformations 3 protein;Programmed cell death protein 10;TF-1 cell apoptosis-related protein 15;Putative uncharacterized protein PDCD10;Putative uncharacterized protein PDCD10;Putative uncharacterized protein PDCD10;Putative uncharacterized protein PDCD10;Putative uncharacterized protein PDCD10	CCM3;PDCD10;TFAR15;PDCD10;PDCD10;PDCD10;PDCD10;PDCD10	43	15.542	14.486	2.3696	2.6883	3661400	112450000	18816000	26256000	95996000	12448000	1	8.32773e-07	208.56	0.999998	3.49236e-06	204.17	8.32773e-07	208.56	2	576.792	_VNLSAAQT(ph)LR_	VNLSAAQT(1)LR
1247	E7EWR4;P33240;P33240-2;E9PID8;Q9H0L4	E7EWR4;Q9H0L4	CF-1 64 kDa subunit;Cleavage stimulation factor 64 kDa subunit;Cleavage stimulation factor subunit 2;CF-1 64 kDa subunit tau variant;Cleavage stimulation factor 64 kDa subunit tau variant;Cleavage stimulation factor subunit 2 tau variant;TauCstF-64	CSTF2;CSTF2T;KIAA0689	353;341			4.9463	5.7365	0	0	2344600	398480	6512900	1441100	0.999989	5.14203e-05	161.76	0.999986	0.00254697	140.1	5.14203e-05	161.76	2	747.864	_GGT(ph)LLSVTGEVEPR_	GGT(1)LLSVTGEVEPR
2069	Q86UP2;Q86UP2-2;Q86UP2-3;G3V4Y7;B7Z6P3;G3V5P0	Q86UP2	CG-1 antigen;Kinectin;Kinesin receptor;cDNA FLJ55573, highly similar to Kinectin	CG1;KIAA0004;KTN1	1183	4.3381	5.2176	2.6135	3.6695	627390	2231200	15776000	201030	9524900	1640400	0.878348	0.282255	93.51	0.888822	0.0292217	118.33	0.0292217	118.33	2	941.88	_QM(ox)QSSFT(ph)SSEQELER_	QMQSSFT(0.889)S(0.099)S(0.012)EQELER
2156	Q9H444	Q9H444	Charged multivesicular body protein 4b;Chromatin-modifying protein 4b;SNF7 homolog associated with Alix 1;SNF7-2;Vacuolar protein sorting-associated protein 32-2	C20orf178;CHMP4B;SHAX1	101	3.1895	4.2224	2.9097	3.6112	0	0	0	7989300	1163800	16388000	0.5	7.90674e-08	174.9	0.99273	4.26855e-12	190.24	4.26855e-12	190.24	2	813.375	_EALENANT(ph)NTEVLK_	EALENANT(0.993)NT(0.007)EVLK
12	P61244;P61244-2;P61244-4;G3V2R5;G3V563;P61244-3;P61244-5;Q6V3B1;A6NH73	P61244	Class D basic helix-loop-helix protein 4;Myc-associated factor X;Protein max;MAX protein;Putative uncharacterized protein MAX	BHLHD4;MAX;MAX;MAX	45	15.062	21.66	6.5135	8.3098	144570	8987100	1665700	3850000	15073000	19541000	0.999613	0.204065	98.997	0.999933	0.0675868	112.17	0.0675868	112.17	2	471.197	_DSFHS(ph)LR_	DSFHS(1)LR
1984	Q14677-3;Q14677;Q14677-2	Q14677-3	Clathrin interactor 1;Clathrin-interacting protein localized in the trans-Golgi region;Enthoprotin;Epsin-4;Epsin-related protein	CLINT1;ENTH;EPN4;EPNR;KIAA0171	270			4.5231	5.2802	0	0	0	337240	2543000	423620	0.465702	0.018	119.87	0.322591	0.0200263	118.08	0.018	119.87	3	563.937	_HIHITQATET(ph)TTTR_	HIHITQATET(0.466)T(0.466)T(0.062)T(0.006)R
1986	Q14677-3;Q14677;Q14677-2	Q14677-3	Clathrin interactor 1;Clathrin-interacting protein localized in the trans-Golgi region;Enthoprotin;Epsin-4;Epsin-related protein	CLINT1;ENTH;EPN4;EPNR;KIAA0171	215	14.823	19.296	8.2437	11.781	4214200	53903000	12863000	7083600	47285000	12420000	0.99846	1.29288e-05	151.79	0.998753	0.00525475	121.02	1.29288e-05	151.79	2	615.287	_IGSTIDDT(ph)ISK_	IGSTIDDT(0.999)IS(0.001)K
596	Q14677-3;Q14677;Q14677-2	Q14677-3	Clathrin interactor 1;Clathrin-interacting protein localized in the trans-Golgi region;Enthoprotin;Epsin-4;Epsin-related protein	CLINT1;ENTH;EPN4;EPNR;KIAA0171	215	0.2878	0.39366	4.4789	6.4512	5140900	1365600	2304200	1665100	12385000	4813900	0.999904	3.63966e-12	177.63	0.797493	0.000302618	119.47	3.63966e-12	177.63	3	817.063	_SDKLGELSDKIGSTIDDT(ph)ISKF_	SDKLGELSDKIGS(0.01)T(0.037)IDDT(0.797)IS(0.155)KF
525	P09497;P09497-2;D6RJD1	P09497	Clathrin light chain B	CLTB	221	8.118	9.4064	5.5203	7.0299	838440	11403000	8183600	1175000	12262000	2635800	1	0.0450543	119.21	1	0.393858	89.142	0.0450543	119.21	2	437.211	_SVLM(ox)S(ph)LK_	SVLMS(1)LK
1681	P09497;P09497-2;H0Y9Q6	P09497	Clathrin light chain B	CLTB	97	7.7631	9.7092	5.4651	6.2238	1548300	13827000	16456000	482470	9976500	1376200	1	0.000372582	131.82	1	0.00863097	156.48	0.00863097	156.48	2	576.768	_LT(ph)QEPESIR_	LT(1)QEPESIR
412	Q13216;Q13216-2;G3XAG7	Q13216	Cockayne syndrome WD repeat protein CSA;DNA excision repair protein ERCC-8	CKN1;CSA;ERCC8	10	21.297	21.021			3069600	69719000	67031000	0	0	0	0.827171	0.161472	96.604				0.161472	96.604	2	690.824	_LSARQ(de)T(ph)GLEDPL_	LS(0.173)ARQT(0.827)GLEDPL
1166	Q4VC31;H7C525;C9JQ41	Q4VC31	Coiled-coil domain-containing protein 58;Putative uncharacterized protein CCDC58	CCDC58;CCDC58	97	5.4065	6.353	1.0937	1.3361	2351500	13871000	14444000	3716300	4198000	5294900	1	0.0120912	160.36	1	0.000425761	145.25	0.0120912	160.36	2	562.784	_NLDDLT(ph)LLK_	NLDDLT(1)LLK
2012	Q16204	Q16204	Coiled-coil domain-containing protein 6;Papillary thyroid carcinoma-encoded protein;Protein H4	CCDC6;D10S170;TST1	376	3.1412	3.026			0	0	0	0	0	0	0.705039	0.32178	80.102	0.45691	0.337005	79.236	0.32178	80.102	3	849.396	_PIS(ph)PGLSYASHT(ph)VGFTPPTSLTR_	PIS(0.986)PGLS(0.016)Y(0.101)AS(0.184)HT(0.705)VGFT(0.009)PPTSLTR
548	P16989;P16989-2;P16989-3	P16989	Cold shock domain-containing protein A;DNA-binding protein A;Single-strand DNA-binding protein NF-GMB	CSDA;DBPA	324	2.3693	3.252	3.3845	5.4961	5836900	30196000	40372000	2652500	43290000	37431000	0.998287	8.80481e-10	153.25	0.997036	1.48913e-06	148.09	8.80481e-10	153.25	3	919.754	_PAPAVGEAEDKENQQATSGPNQPS(ph)VR_	PAPAVGEAEDKENQQAT(0.001)S(0.002)GPNQPS(0.997)VR
1729	P16989;P16989-2;P16989-3;P67809;H0Y449;Q9Y2T7	P16989;P67809	Cold shock domain-containing protein A;DNA-binding protein A;Single-strand DNA-binding protein NF-GMB;CCAAT-binding transcription factor I subunit A;DNA-binding protein B;Enhancer factor I subunit A;Nuclease-sensitive element-binding protein 1;Y-box transcription factor;Y-box-binding protein 1;Contrin;DNA-binding protein C;Germ cell-specific Y-box-binding protein;MSY2 homolog;Y-box-binding protei…	CSDA;DBPA;NSEP1;YB1;YBX1;CSDA3;MSY2;YBX2	121;89	4.0606	5.9128	2.1172	2.7987	3896000	19559000	5225500	4617200	12545000	12398000	1	3.33851e-05	145.91	0.999993	9.40759e-15	192.3	9.40759e-15	192.3	3	608.956	_NDTKEDVFVHQT(ph)AIK_	NDTKEDVFVHQT(1)AIK
500	P16989;P16989-3;P16989-2;H0Y449;Q9Y2T7;P67809	P16989	Cold shock domain-containing protein A;DNA-binding protein A;Single-strand DNA-binding protein NF-GMB;Contrin;DNA-binding protein C;Germ cell-specific Y-box-binding protein;MSY2 homolog;Y-box-binding protein 2;CCAAT-binding transcription factor I subunit A;DNA-binding protein B;Enhancer factor I subunit A;Nuclease-sensitive element-binding protein 1;Y-box transcription factor;Y-box-binding protei…	CSDA;DBPA;CSDA3;MSY2;YBX2;NSEP1;YB1;YBX1	140	2.7096	3.5278	6.4383	6.7086	238210	19544000	1284200	384620	37804000	2975300	0.999891	0.345397	105.65	0.997855	0.130382	118.87	0.130382	118.87	2	694.808	_LRSVGDGET(ph)VEF_	LRSVGDGET(1)VEF
1100	Q96F24;B4DWS0;Q96F24-2	Q96F24	Comodulator of PPAR and RXR;Nuclear receptor-binding factor 2;cDNA FLJ52920, highly similar to Nuclear receptor-binding factor 2	COPR;NRBF2	166	5.4319	4.2591			357480	2397000	585610	0	0	0	1	0.0147223	119.25				0.0147223	119.25	2	735.84	_DDKT(ph)IIEEQATK_	DDKT(1)IIEEQATK
1884	P56181	P56181	Complex I-9kD;NADH dehydrogenase [ubiquinone] flavoprotein 3, mitochondrial;NADH-ubiquinone oxidoreductase 9 kDa subunit;Renal carcinoma antigen NY-REN-4	NDUFV3	70	4.5326	5.6904	1.9673	2.5705	1708300	18397000	25541000	4201200	18921000	3039100	0.836926	1.16156e-23	236.78	0.980831	2.29015e-23	233.14	1.16156e-23	236.78	2	927.937	_KPAPVPAEPFDNTT(ph)YK_	KPAPVPAEPFDNT(0.019)T(0.981)YK
2169	Q9NX14-2;Q9NX14	Q9NX14-2	Complex I-ESSS;NADH dehydrogenase [ubiquinone] 1 beta subcomplex subunit 11, mitochondrial;NADH-ubiquinone oxidoreductase ESSS subunit;Neuronal protein 17.3	NDUFB11;UNQ111/PRO1064	36	14.886	16.828	9.7728	11.915	2048100	22440000	24775000	1756500	24648000	25998000	1	0.000352851	131.17	1	0.000352851	131.17	0.000352851	131.17	2	540.278	_T(ph)VVAPSAVAGK_	T(1)VVAPSAVAGK
1628	P04080	P04080	CPI-B;Cystatin-B;Liver thiol proteinase inhibitor;Stefin-B	CST6;CSTB;STFB	51	7.3867	8.2431	5.3581	5.8247	329480	9964800	3625500	6002700	24730000	28150000	0.999983	1.53877e-07	190.27	1	1.64591e-07	189.3	1.53877e-07	190.27	2	703.839	_SQVVAGT(ph)NYFIK_	SQVVAGT(1)NYFIK
1842	P46109	P46109	Crk-like protein	CRKL	254	3.8281	3.8793	5.1725	6.1232	1495900	7421700	7696700	384870	6328500	7012900	1	3.57381e-06	155.86	1	3.93884e-06	153.75	3.57381e-06	155.86	2	654.844	_T(ph)ALALEVGDIVK_	T(1)ALALEVGDIVK
1728	P16220;P16220-2	P16220	Cyclic AMP-responsive element-binding protein 1	CREB1	324	18.871	25.191	4.7853	5.9993	993610	56886000	57728000	2716800	35296000	9343300	1	0.106024	108.46	1	0.346777	102.65	0.106024	108.46	3	641.006	_VAVLENQNKT(ph)LIEELK_	VAVLENQNKT(1)LIEELK
499	P16220;P16220-2	P16220	Cyclic AMP-responsive element-binding protein 1	CREB1	324			6.5708	8.0105	0	0	0	1096600	7525100	8517600				1	0.000823208	165.63	0.000823208	165.63	2	705.829	_ENQNKT(ph)LIEEL_	ENQNKT(1)LIEEL
1535	P42771-4;P42771;J3QRG6;P42772;P42771-2	P42771-4	Cyclin-dependent kinase 4 inhibitor A;Cyclin-dependent kinase inhibitor 2A, isoforms 1/2/3;Multiple tumor suppressor 1;p16-INK4a;Cyclin-dependent kinase 4 inhibitor B;Multiple tumor suppressor 2;p14-INK4b;p15-INK4b	CDKN2;CDKN2A;MTS1;CDKN2B;MTS2	93	4.6853	5.0893	1.2433	1.3634	13860000	43332000	47093000	5507900	6574800	8118300	1	0.00017103	134.49	1	4.32175e-06	151.55	4.32175e-06	151.55	2	739.874	_EGFLDT(ph)LVVLHR_	EGFLDT(1)LVVLHR
1536	P42771-4;P42771;J3QRG6;P42772;P42771-2	P42771-4	Cyclin-dependent kinase 4 inhibitor A;Cyclin-dependent kinase inhibitor 2A, isoforms 1/2/3;Multiple tumor suppressor 1;p16-INK4a;Cyclin-dependent kinase 4 inhibitor B;Multiple tumor suppressor 2;p14-INK4b;p15-INK4b	CDKN2;CDKN2A;MTS1;CDKN2B;MTS2	77	6.316	6.0284	3.7109	3.3706	7941600	60545000	57919000	7667500	30108000	28734000	0.645295	2.37674e-07	149.86	0.967619	1.35522e-14	164.93	1.35522e-14	164.93	4	797.648	_VAELLLLHGAEPNCADPAT(ph)LTRPVHDAAR_	VAELLLLHGAEPNCADPAT(0.645)LT(0.355)RPVHDAAR
445	P42771-4;P42771;J3QRG6;P42772;P42771-2	P42771-4	Cyclin-dependent kinase 4 inhibitor A;Cyclin-dependent kinase inhibitor 2A, isoforms 1/2/3;Multiple tumor suppressor 1;p16-INK4a;Cyclin-dependent kinase 4 inhibitor B;Multiple tumor suppressor 2;p14-INK4b;p15-INK4b	CDKN2;CDKN2A;MTS1;CDKN2B;MTS2	93			8.8766	9.0517	0	0	0	426150	3451200	3718500				1	0.0331229	91.441	0.0331229	91.441	3	626.635	_TRPVHDAAREGFLDT(ph)L_	TRPVHDAAREGFLDT(1)L
1838	P42773	P42773	Cyclin-dependent kinase 4 inhibitor C;Cyclin-dependent kinase 6 inhibitor;p18-INK4c;p18-INK6	CDKN2C;CDKN6	69	5.8052	9.8698			1138900	16260000	3003000	0	3056200	0	1	0.763948	72.34	1	0.000211913	150.22	0.000211913	150.22	2	619.29	_T(ph)GFAVIHDAAR_	T(1)GFAVIHDAAR
1898	P62937;Q567Q0;C9J5S7;F8WE65	P62937	Cyclophilin A;Cyclosporin A-binding protein;Peptidyl-prolyl cis-trans isomerase A;Rotamase A;cDNA FLJ75025, highly similar to Homo sapiens peptidylprolyl isomerase A (cyclophilin A) (PPIA), transcript variant 2, mRNA;Peptidylprolyl isomerase A (Cyclophilin A);Peptidyl-prolyl cis-trans isomerase	CYPA;PPIA;PPIA;PPIA	116	12.937	13.494	5.4644	6.1179	74144000	951870000	761040000	64389000	319560000	552230000	0.999968	6.29696e-16	176.7	0.881532	2.94461e-06	137.9	6.29696e-16	176.7	3	963.43	_HTGPGILSM(ox)ANAGPN(de)TNGSQFFICT(ph)AK_	HTGPGILSMANAGPNT(0.01)NGS(0.108)QFFICT(0.882)AK
1900	P62937;Q567Q0;F5H284;Q9Y536;A2BFH1	P62937	Cyclophilin A;Cyclosporin A-binding protein;Peptidyl-prolyl cis-trans isomerase A;Rotamase A;cDNA FLJ75025, highly similar to Homo sapiens peptidylprolyl isomerase A (cyclophilin A) (PPIA), transcript variant 2, mRNA;Peptidylprolyl isomerase A (Cyclophilin A);Chromosome 1-amplified sequence 2;Cyclophilin homolog overexpressed in liver cancer;Peptidylprolyl cis-trans isomerase A-like 4B;Chromosome…	CYPA;PPIA;PPIA;COAS2;PPIAL4B;PPIAL4C;PPIAL4D;COAS2;PPIAL4;PPIAL4A	119			10.182	10.799	0	3262600	3301100	4113600	28181000	63966000	1	0.491183	73.26	1	0.0374157	119.17	0.0374157	119.17	2	464.694	_T(ph)EWLDGK_	T(1)EWLDGK
565	P62937;Q567Q0	P62937	Cyclophilin A;Cyclosporin A-binding protein;Peptidyl-prolyl cis-trans isomerase A;Rotamase A;cDNA FLJ75025, highly similar to Homo sapiens peptidylprolyl isomerase A (cyclophilin A) (PPIA), transcript variant 2, mRNA;Peptidylprolyl isomerase A (Cyclophilin A)	CYPA;PPIA;PPIA	152			7.2573	6.6616	0	0	0	385500	3859600	14925000				0.946896	0.250383	91.337	0.250383	91.337	2	1122.05	_GSRNGKT(ph)SKKITIADCGQLE_	GS(0.004)RNGKT(0.947)S(0.048)KKIT(0.001)IADCGQLE
563	P62937;C9J5S7;F8WE65	P62937	Cyclophilin A;Cyclosporin A-binding protein;Peptidyl-prolyl cis-trans isomerase A;Rotamase A;Peptidyl-prolyl cis-trans isomerase	CYPA;PPIA;PPIA	32	14.369	14.047	14.292	15.075	8547300	11620000	77384000	18966000	79482000	90705000	1	0.0625652	133.89	1	0.103491	126.19	0.0625652	133.89	2	650.303	_ADKVPKT(ph)AENF_	ADKVPKT(1)AENF
564	P62937;C9J5S7;Q567Q0;A2BFH1	P62937	Cyclophilin A;Cyclosporin A-binding protein;Peptidyl-prolyl cis-trans isomerase A;Rotamase A;Peptidyl-prolyl cis-trans isomerase;cDNA FLJ75025, highly similar to Homo sapiens peptidylprolyl isomerase A (cyclophilin A) (PPIA), transcript variant 2, mRNA;Peptidylprolyl isomerase A (Cyclophilin A);Chromosome 1-amplified sequence 2;Peptidylprolyl cis-trans isomerase A-like 4;Peptidylprolyl cis-trans …	CYPA;PPIA;PPIA;PPIA;COAS2;PPIAL4;PPIAL4A	116	22.738	26.397	17.14	19.205	24336000	294720000	288190000	5745600	132000000	101920000	1	0.0351064	159.37	1	0.0768336	150.4	0.0351064	159.37	2	601.27	_ICT(ph)AKTEWL_	ICT(1)AKTEWL
1899	P62937;C9J5S7;F8WE65;F5H284;Q9Y536	P62937	Cyclophilin A;Cyclosporin A-binding protein;Peptidyl-prolyl cis-trans isomerase A;Rotamase A;Peptidyl-prolyl cis-trans isomerase;Chromosome 1-amplified sequence 2;Cyclophilin homolog overexpressed in liver cancer;Peptidylprolyl cis-trans isomerase A-like 4B	CYPA;PPIA;PPIA;COAS2;PPIAL4B;PPIAL4C;PPIAL4D	68	23.538	23.894	6.2119	6.3651	38075000	469540000	462570000	113040000	413960000	394310000	1	0.0582035	110.44	1	0.0270824	113.25	0.0270824	113.25	2	839.86	_IIPGFMCQGGDFT(ph)R_	IIPGFMCQGGDFT(1)R
1450	P30405;H0Y548	P30405	Cyclophilin F;Peptidyl-prolyl cis-trans isomerase F, mitochondrial;Rotamase F	CYP3;PPIF	158	3.7108	4.6796	1.4576	1.7312	42088000	167910000	162040000	50482000	103290000	122110000	0.994025	1.4637e-05	141.48	0.997045	9.32269e-12	145.77	9.32269e-12	145.77	3	966.782	_HVGPGVLSMANAGPNTNGSQ(de)FFICT(ph)IK_	HVGPGVLSMANAGPNT(0.001)NGS(0.005)QFFICT(0.994)IK
526	P30405	P30405	Cyclophilin F;Peptidyl-prolyl cis-trans isomerase F, mitochondrial;Rotamase F	CYP3;PPIF	158			17.501	21.573	0	0	0	251470	12003000	2569900				0.999999	0.126385	143.03	0.126385	143.03	2	615.285	_ICT(ph)IKTDWL_	ICT(1)IKTDWL
1449	P30405;H0Y548;Q2YDB7	P30405	Cyclophilin F;Peptidyl-prolyl cis-trans isomerase F, mitochondrial;Rotamase F;Peptidyl-prolyl cis-trans isomerase	CYP3;PPIF;hCG_22611;PPIF	131	11.588	13.876	1.7764	2.1316	2026200	47759000	50569000	6727200	12836000	13824000	1	5.23303e-09	182.76	1	1.13308e-08	171.56	5.23303e-09	182.76	2	595.76	_FPDENFT(ph)LK_	FPDENFT(1)LK
525	P30405;H0Y548;Q2YDB7	P30405	Cyclophilin F;Peptidyl-prolyl cis-trans isomerase F, mitochondrial;Rotamase F;Peptidyl-prolyl cis-trans isomerase	CYP3;PPIF;hCG_22611;PPIF	131	23.704	27.083	8.219	9.3989	27980000	363370000	422230000	4604100	45819000	52728000	1	0.0359825	143	1	0.273739	115.33	0.0359825	143	2	550.797	_T(ph)LKHVGPGVL_	T(1)LKHVGPGVL
1741	P21291;E9PP21;E9PND2;E9PS42	P21291	Cysteine and glycine-rich protein 1;Cysteine-rich protein 1	CSRP;CSRP1;CYRP	79	11.334	12.245	2.7243	2.8901	86483000	163630000	134940000	220130000	274500000	306250000	0.999468	9.02719e-08	171.76	0.998368	3.04389e-08	181.26	3.04389e-08	181.26	2	1120.02	_GYGYGQGAGT(ph)LSTDKGESLGIK_	GYGYGQGAGT(0.998)LS(0.001)T(0.001)DKGESLGIK
1742	P21291;E9PND2;E9PS42	P21291	Cysteine and glycine-rich protein 1;Cysteine-rich protein 1	CSRP;CSRP1;CYRP	47	3.1963	3.7611			1640600	11512000	3057600	0	0	0	0.892688	0.0975624	105.77	0.494277	0.0327202	114.99	0.0327202	114.99	2	1008.44	_NLDST(ph)TVAVHGEEIYCK_	NLDS(0.417)T(0.494)T(0.089)VAVHGEEIYCK
170	P21291;E9PP21;E9PND2	P21291	Cysteine and glycine-rich protein 1;Cysteine-rich protein 1	CSRP;CSRP1;CYRP	138	5.3889	5.673	4.4825	4.8107	1202800	9126000	10888000	13161000	44688000	53971000	1	0.00158999	128.68	1	0.00280652	120.53	0.00158999	128.68	3	432.883	_AAEKVIGAGKS(ph)W_	AAEKVIGAGKS(1)W
1386	F8VW96;Q16527;F8VQR7	F8VW96	Cysteine and glycine-rich protein 2;Cysteine-rich protein 2;LIM domain only protein 5;Smooth muscle cell LIM protein	CSRP2;LMO5;SMLIM	79	5.0689	4.8554	2.2248	2.8156	25617000	96553000	42128000	49269000	107800000	21944000	0.999993	4.0707e-05	163.99	1	9.21955e-13	196.18	9.21955e-13	196.18	2	820.332	_GYGYGQGAGT(ph)LNMDR_	GYGYGQGAGT(1)LNMDR
545	P52943;B7Z6C0;H0YFA4;H0YHD8	P52943	Cysteine-rich protein 2;Protein ESP1;cDNA FLJ56946, highly similar to Cysteine-rich protein 2	CRIP2;CRP2	190	9.3904	11.659	4.2157	6.65	1971200	22853000	4033400	591830	3001700	4486800	0.999987	0.301212	106.32	0.999964	0.198843	79.614	0.301212	106.32	2	643.792	_GPKGVNT(ph)GAVGSY_	GPKGVNT(1)GAVGSY
284	Q6UXH1-5;Q6UXH1-6;Q6UXH1;Q6UXH1-4;Q6UXH1-2;Q6UXH1-3;A6PWM2	Q6UXH1-5	Cysteine-rich with EGF-like domain protein 2;Cysteine-rich with EGF-like domains 2	CRELD2;UNQ185/PRO211;CITF22-1A6.1-008;CRELD2	123	2.8747	2.843	3.7133	4.4806	2048500	1545900	9189700	5068400	9965400	11210000	1	0.296131	106.84	1	0.0857827	130.84	0.0857827	130.84	2	424.193	_FCVKT(ph)L_	FCVKT(1)L
285	Q6UXH1-5;Q6UXH1-6;Q6UXH1;Q6UXH1-4;Q6UXH1-2;Q6UXH1-3;A6PWM2	Q6UXH1-5	Cysteine-rich with EGF-like domain protein 2;Cysteine-rich with EGF-like domains 2	CRELD2;UNQ185/PRO211;CITF22-1A6.1-008;CRELD2	48	6.0862	5.3525	4.7531	4.4501	410960	1896700	11584000	2990600	1714500	19078000	1	0.107445	128.85	1	0.0880093	132.32	0.0880093	132.32	2	724.816	_NQGM(ox)VDT(ph)AKKNF_	NQGMVDT(1)AKKNF
370	P30085;E9PGI8;Q5T0D2	P30085	Cytidine monophosphate kinase;Cytidylate kinase;Deoxycytidylate kinase;UMP-CMP kinase;Uridine monophosphate kinase;Uridine monophosphate/cytidine monophosphate kinase;Cytidine monophosphate (UMP-CMP) kinase 1, cytosolic	CMK;CMPK;CMPK1;UCK;UMK;UMPK;CMPK1;RP11-511I2.1-004	107	157.65	155.54	12.601	12.237	3835600	111820000	102930000	3574500	76739000	11719000	1	0.00145465	159.99	0.999984	5.03972e-05	173.72	5.03972e-05	173.72	2	696.797	_NKT(ph)MDGKADVSF_	NKT(1)MDGKADVSF
385	P13073;H3BNV9;H3BN72;Q86WV2;H3BPG0	P13073	Cytochrome c oxidase polypeptide IV;Cytochrome c oxidase subunit 4 isoform 1, mitochondrial;Cytochrome c oxidase subunit IV isoform 1;COX4I1 protein	COX4;COX4I1	72					0	0	2266300	0	3531600	1015300	0.962107	0.0861319	86.911	0.997826	0.000136399	123.79	0.000136399	123.79	2	668.76	_ASWSS(ph)LSM(ox)DEK_	ASWS(0.002)S(0.998)LSMDEK
391	H3BNX8;P20674;H3BV69;H3BRM5	H3BNX8	Cytochrome c oxidase polypeptide Va;Cytochrome c oxidase subunit 5A, mitochondrial	COX5A	104	5.8658	5.3706	0.72571	0.88795	0	0	0	2034800	1740800	1817700	0.5	4.58379e-05	150.04	0.5	1.02e-08	173.64	1.02e-08	173.64	2	629.801	_RLNDFAS(ph)TVR_	RLNDFAS(0.5)T(0.5)VR
1480	H3BNX8;P20674;H3BV69	H3BNX8	Cytochrome c oxidase polypeptide Va;Cytochrome c oxidase subunit 5A, mitochondrial	COX5A	76	4.7499	4.5724	2.8951	3.3287	8547800	44966000	51672000	100210000	133720000	39572000	0.999982	8.75192e-08	174.59	0.999999	6.55069e-22	209.6	6.55069e-22	209.6	2	950.96	_KGINT(ph)LVTYDM(ox)VPEPK_	KGINT(1)LVTYDMVPEPK
1481	H3BNX8;P20674;H3BV69;H3BRM5	H3BNX8	Cytochrome c oxidase polypeptide Va;Cytochrome c oxidase subunit 5A, mitochondrial	COX5A	105	5.2279	5.7868	1.5601	1.7414	8319300	45099000	50420000	43632000	67389000	79500000	0.5	4.58379e-05	150.04	0.5	1.02e-08	173.64	1.02e-08	173.64	2	629.801	_RLNDFAS(ph)TVR_	RLNDFAS(0.5)T(0.5)VR
428	H3BNX8;P20674;H3BV69;H3BRM5	H3BNX8	Cytochrome c oxidase polypeptide Va;Cytochrome c oxidase subunit 5A, mitochondrial	COX5A	105	8.3995	8.8334	5.2387	5.9835	6547100	46017000	53843000	3432500	22390000	10887000	0.953224	0.00707705	169.44	0.953224	0.00707705	169.44	0.00707705	169.44	2	608.292	_NDFAST(ph)VRIL_	NDFAS(0.047)T(0.953)VRIL
428	J3KPM8;P14854	J3KPM8	Cytochrome c oxidase subunit 6B1;Cytochrome c oxidase subunit VIb isoform 1	COX6B;COX6B1	80	6.0492	6.4116	3.185	3.4267	3068300	26182000	28737000	7556900	20049000	21674000	0.996155	4.56817e-13	187.31	0.914133	8.15614e-09	181.94	4.56817e-13	187.31	2	1175.99	_VYQ(de)S(ph)LCPTSWVTDWDEQR_	VY(0.075)QS(0.914)LCPT(0.01)S(0.001)WVTDWDEQR
1528	J3KPM8;P14854	J3KPM8	Cytochrome c oxidase subunit 6B1;Cytochrome c oxidase subunit VIb isoform 1	COX6B;COX6B1	98	14.946	16.244	8.6065	9.6486	7607300	146500000	143410000	4347900	103160000	6631200	1	0.0559443	124.92	1	2.04069e-33	159.58	2.04069e-33	159.58	2	500.231	_AEGT(ph)FPGKI_	AEGT(1)FPGKI
1529	J3KPM8;P14854	J3KPM8	Cytochrome c oxidase subunit 6B1;Cytochrome c oxidase subunit VIb isoform 1	COX6B;COX6B1	31	22.326	28.119			13393	11052000	1010200	0	914930	0	1	0.324043	89.296	0.999999	0.67582	67.981	0.324043	89.296	2	437.179	_T(ph)APFDSR_	T(1)APFDSR
441	J3KPM8;P14854	J3KPM8	Cytochrome c oxidase subunit 6B1;Cytochrome c oxidase subunit VIb isoform 1	COX6B;COX6B1	98	26.594	31.147	27.028	32.214	12261000	847830000	899720000	6458600	327580000	383210000	1	5.44801e-14	198.55	1	4.71589e-06	166.7	5.44801e-14	198.55	3	509.899	_DEQRAEGT(ph)FPGKI_	DEQRAEGT(1)FPGKI
442	J3KPM8;P14854	J3KPM8	Cytochrome c oxidase subunit 6B1;Cytochrome c oxidase subunit VIb isoform 1	COX6B;COX6B1	44	15.223	16.134			235600	1744800	28022000	0	0	0	1	0.303294	102.4				0.303294	102.4	3	634.928	_DSRFPNQNQT(ph)RNCW_	DSRFPNQNQT(1)RNCW
1155	P99999;C9JFR7	P99999	Cytochrome c;Putative uncharacterized protein CYCS	CYC;CYCS;CYCS	50	9.2123	8.3079	2.296	2.1412	3942400	32777000	32083000	7971200	22583000	19531000	0.988739	1.0934e-15	190.19	0.999756	5.32726e-31	222.45	5.32726e-31	222.45	2	754.824	_TGQAPGYSYT(ph)AANK_	TGQAPGYSYT(1)AANK
1156	P99999;C9JFR7	P99999	Cytochrome c;Putative uncharacterized protein CYCS	CYC;CYCS;CYCS	29	4.4814	3.2639			313450	8961900	1484400	0	0	0	1	0.391101	84.605				0.391101	84.605	2	624.798	_T(ph)GPNLHGLFGR_	T(1)GPNLHGLFGR
520	P08727;C9JM50	P08727	Cytokeratin-19;Keratin, type I cytoskeletal 19;Keratin-19;Putative uncharacterized protein KRT19	KRT19;KRT19	22	5.7711	5.3819	4.9973	4.6929	5581300	49025000	53546000	8291300	59416000	16846000	1	0.00540322	133.52	0.999997	0.0935111	106.28	0.00540322	133.52	2	817.862	_QSSATSSFGGLGGGS(ph)VR_	QSSATSSFGGLGGGS(1)VR
57	P08727;C9JM50	P08727	Cytokeratin-19;Keratin, type I cytoskeletal 19;Keratin-19;Putative uncharacterized protein KRT19	KRT19;KRT19	22	23.878	25.709			556340	8878600	9377800	0	0	0	1	0.00063275	149.3	1	7.94388e-06	124.16	0.00063275	149.3	2	757.861	_GGLGGGS(ph)VRFGPGVAF_	GGLGGGS(1)VRFGPGVAF
324	P08729;F8VZY5	P08729	Cytokeratin-7;Keratin, type II cytoskeletal 7;Keratin-7;Sarcolectin;Type-II keratin Kb7	KRT7;SCL	71	41.688	42.609	12.112	12.156	4368900	87766000	90443000	6642700	90204000	100610000	1	6.32348e-13	206.32	1	4.87737e-08	173.72	6.32348e-13	206.32	2	807.389	_EVT(ph)INQS(ph)LLAPLR_	EVT(1)INQS(1)LLAPLR
325	P08729;F8VZY5	P08729	Cytokeratin-7;Keratin, type II cytoskeletal 7;Keratin-7;Sarcolectin;Type-II keratin Kb7	KRT7;SCL	83			6.3413	5.5814	0	0	0	305990	2299800	310970	1	0.00675999	102.06	1	0.00144015	140.16	0.00144015	140.16	2	547.748	_LDADPS(ph)LQR_	LDADPS(1)LQR
326	P08729;F8VZY5	P08729	Cytokeratin-7;Keratin, type II cytoskeletal 7;Keratin-7;Sarcolectin;Type-II keratin Kb7	KRT7;SCL	254	9.6522	10.024			442510	13659000	14703000	0	1624200	1648000	1	2.76079e-10	210.15	1	8.67333e-08	196.38	2.76079e-10	210.15	2	676.839	_S(ph)LDLDGIIAEVK_	S(1)LDLDGIIAEVK
1398	P08729;F8VZY5	P08729	Cytokeratin-7;Keratin, type II cytoskeletal 7;Keratin-7;Sarcolectin;Type-II keratin Kb7	KRT7;SCL	67	1.4232	1.4291	4.7205	3.9968	4363200	23497000	13117000	1136000	1817600	12228000	1	6.32348e-13	206.32	1	4.87737e-08	173.72	6.32348e-13	206.32	2	807.389	_EVT(ph)INQS(ph)LLAPLR_	EVT(1)INQS(1)LLAPLR
1399	P08729;F8VZY5	P08729	Cytokeratin-7;Keratin, type II cytoskeletal 7;Keratin-7;Sarcolectin;Type-II keratin Kb7	KRT7;SCL	289	11.145	14.119	4.2273	4.5827	569170	7383100	8434600	3396300	11143000	13915000	1	4.73392e-06	153.95	1	1.41386e-06	164.9	1.41386e-06	164.9	2	586.771	_FET(ph)LQAQAGK_	FET(1)LQAQAGK
1400	P08729;F8VZY5	P08729	Cytokeratin-7;Keratin, type II cytoskeletal 7;Keratin-7;Sarcolectin;Type-II keratin Kb7	KRT7;SCL	97	55.858	64.465	21.76	19.034	1003100	36002000	43109000	503120	12864000	13223000	1	0.0484868	142.54	1	0.098554	134.56	0.0484868	142.54	4	474.736	_VRQEESEQIKT(ph)LNNK_	VRQEESEQIKT(1)LNNK
157	P08729;F8VZY5	P08729	Cytokeratin-7;Keratin, type II cytoskeletal 7;Keratin-7;Sarcolectin;Type-II keratin Kb7	KRT7;SCL	71	15	14.684	8.1867	8.494	8578900	83447000	77472000	11354000	78860000	80773000	0.999963	0.00109852	134.25	0.999293	1.25458e-05	151.44	1.25458e-05	151.44	2	1071.57	_GGPVGAGIREVTINQS(ph)LLAPL_	GGPVGAGIREVTINQS(1)LLAPL
483	P08729;F8VZY5	P08729	Cytokeratin-7;Keratin, type II cytoskeletal 7;Keratin-7;Sarcolectin;Type-II keratin Kb7	KRT7;SCL	11	11.58	14.849			968250	29945000	5414500	0	0	0	0.496186	0.00797593	150.06	0.498134	0.201367	117.86	0.00797593	150.06	2	668.8	_SSPVFT(ph)SRSAAF_	SSPVFT(0.498)S(0.498)RS(0.004)AAF
1401	P08729;F8VZY5;Q14CN4;Q14CN4-2;H9KV51;B4DXK4	P08729	Cytokeratin-7;Keratin, type II cytoskeletal 7;Keratin-7;Sarcolectin;Type-II keratin Kb7;Cytokeratin-72;Keratin, type II cytoskeletal 72;Keratin-72;Type II inner root sheath-specific keratin-K6irs2;Type-II keratin Kb35;cDNA FLJ50908, highly similar to Homo sapiens keratin protein K6irs (K6IRS2), mRNA	KRT7;SCL;K6IRS2;KB35;KRT6;KRT6IRS2;KRT72	188					0	1125400	1634200	0	0	0	1	0.00715253	117.09				0.00715253	117.09	2	650.813	_T(ph)AAENEFVVLK_	T(1)AAENEFVVLK
317	F8VXB4;P05787	F8VXB4	Cytokeratin-8;Keratin, type II cytoskeletal 8;Keratin-8;Type-II keratin Kb8	CYK8;KRT8	438	7.9567	10.14	2.7796	3.9301	6301000	28131000	29833000	2913000	4383400	15185000	0.999066	0.0014068	141.54	0.997992	0.427394	106.58	0.0014068	141.54	2	794.331	_LESGM(ox)QNM(ox)S(ph)IHTK_	LES(0.002)GMQNMS(0.998)IHTK
318	F8VXB4;P05787;F8VU64;F8VUG2	F8VXB4	Cytokeratin-8;Keratin, type II cytoskeletal 8;Keratin-8;Type-II keratin Kb8	CYK8;KRT8	281	8.2496	10.804	5.4118	7.0974	1033800	21598000	28480000	2360700	26438000	33293000	1	5.28141e-07	182.71	0.999886	3.90913e-05	147.24	5.28141e-07	182.71	2	708.82	_S(ph)LDM(ox)DSIIAEVK_	S(1)LDMDSIIAEVK
106	F8VXB4;P05787;P08729;F8VZY5;P35908;Q01546;J3QST3;P12035;Q9NSB2;P13647;Q7Z794;P02538;P04259;P48668;O95678;Q86Y46;Q5XKE5;P19013;Q3SY84;F8VS64;Q14CN4;Q14CN4-2;F5H8K9;Q9H552;H9KV51;Q86Y46-2;F8VU64;F8W1U3;F8VUG2;F8VS61;F8W0C6;F8VRG4;F8VU69;H0YHD9	F8VXB4;P08729	Cytokeratin-8;Keratin, type II cytoskeletal 8;Keratin-8;Type-II keratin Kb8;Cytokeratin-7;Keratin, type II cytoskeletal 7;Keratin-7;Sarcolectin;Type-II keratin Kb7;Cytokeratin-2e;Epithelial keratin-2e;Keratin, type II cytoskeletal 2 epidermal;Keratin-2 epidermis;Keratin-2e;Type-II keratin Kb2;Cytokeratin-2P;Keratin, type II cytoskeletal 2 oral;Keratin-76;Type-II keratin Kb9;65 kDa cytokeratin;Cyt…	CYK8;KRT8;KRT7;SCL;KRT2;KRT2A;KRT2E;KRT2B;KRT2P;KRT76;KRT3;KRT84;KRTHB4;KRT5;KRT1B;KRT77;K6A;KRT6A;KRT6D;K6B;KRT6B;KRTL1;KRT6C;KRT6E;K6HF;KB18;KRT75;K6IRS3;KB36;KRT6IRS3;KRT73;K6L;KB38;KRT6L;KRT79;CYK4;KRT4;K6IRS1;KB34;KRT6IRS1;KRT71;K6IRS2;KB35;KRT6;KRT6IRS2;KRT72;KRT8P11;RP11-13B9.3-001	132;104	16.214	16.189	8.8565	9.1971	649740	26655000	27148000	1360600	31476000	33371000	1	0.258627	132.09	1	0.0772542	146.21	0.0772542	146.21	2	454.189	_NNKFAS(ph)F_	NNKFAS(1)F
315	F8VXB4;P05787;F8VU64;F8VUG2;F8W1U3;F8VRG4;P08729;F8VZY5;Q14CN4;Q14CN4-2;H9KV51;P35908;Q01546;J3QST3;P12035;Q9NSB2;P13647;Q7Z794;P04259;P48668;O95678;F8W1S1;Q86Y46;P19013;Q7RTS7;Q3SY84;F8VS64;F5H8K9;Q9H552;Q86Y46-2;F8VS61;F8W0C6;H0YHD9;P02538;Q5XKE5	F8VXB4;P08729;P02538;Q5XKE5	Cytokeratin-8;Keratin, type II cytoskeletal 8;Keratin-8;Type-II keratin Kb8;Cytokeratin-7;Keratin, type II cytoskeletal 7;Keratin-7;Sarcolectin;Type-II keratin Kb7;Cytokeratin-72;Keratin, type II cytoskeletal 72;Keratin-72;Type II inner root sheath-specific keratin-K6irs2;Type-II keratin Kb35;Cytokeratin-2e;Epithelial keratin-2e;Keratin, type II cytoskeletal 2 epidermal;Keratin-2 epidermis;Kerati…	CYK8;KRT8;KRT7;SCL;K6IRS2;KB35;KRT6;KRT6IRS2;KRT72;KRT2;KRT2A;KRT2E;KRT2B;KRT2P;KRT76;KRT3;KRT84;KRTHB4;KRT5;KRT1B;KRT77;K6B;KRT6B;KRTL1;KRT6C;KRT6E;K6HF;KB18;KRT75;K6IRS3;KB36;KRT6IRS3;KRT73;CYK4;KRT4;K6IRS4;KB37;KRT5C;KRT6IRS4;KRT74;K6IRS1;KB34;KRT6IRS1;KRT71;KRT8P11;RP11-13B9.3-001;K6A;KRT6A;KRT6D;K6L;KB38;KRT6L;KRT79	132;104;176;155					0	2327800	2243500	0	946290	1502900	1	0.00503506	135.84	1	0.0496737	114.93	0.00503506	135.84	2	454.202	_FAS(ph)FIDK_	FAS(1)FIDK
375	H0YHG0;P82979;Q567R9;F8VZQ9	H0YHG0	Cytokine-induced protein of 29 kDa;Nuclear protein Hcc-1;Proliferation-associated cytokine-inducible protein CIP29;SAP domain-containing ribonucleoprotein;CIP29 protein	HCC1;HSPC316;SARNP;CIP29	475	4.8038	6.4658			0	0	0	0	0	0	0.0138829	0.000259086	136.02	0.48727	0.00834058	120.09	0.000259086	136.02	2	580.279	_FGLNVS(ph)SISR_	FGLNVS(0.487)S(0.487)IS(0.025)R
376	H0YHG0;P82979;Q567R9;F8VZQ9	H0YHG0	Cytokine-induced protein of 29 kDa;Nuclear protein Hcc-1;Proliferation-associated cytokine-inducible protein CIP29;SAP domain-containing ribonucleoprotein;CIP29 protein	HCC1;HSPC316;SARNP;CIP29	476	4.2858	5.1849	1.5376	1.6529	3385000	3407200	20149000	1242800	603860	3194700	0.98343	0.000259086	136.02	0.48727	0.00834058	120.09	0.000259086	136.02	2	580.279	_FGLNVS(ph)SISR_	FGLNVS(0.487)S(0.487)IS(0.025)R
1465	H0YHG0;P82979;Q567R9;F8VZQ9	H0YHG0	Cytokine-induced protein of 29 kDa;Nuclear protein Hcc-1;Proliferation-associated cytokine-inducible protein CIP29;SAP domain-containing ribonucleoprotein;CIP29 protein	HCC1;HSPC316;SARNP;CIP29	413	2.4062	3.5452	5.1826	6.7568	12961000	13465000	15647000	1126500	5978500	7147700	0.999914	0.0273882	111.61	1	0.000393552	140.75	0.000393552	140.75	2	627.292	_ITSEIPQT(ph)ER_	ITSEIPQT(1)ER
1275	Q9Y6G9;E9PHI6	Q9Y6G9	Cytoplasmic dynein 1 light intermediate chain 1;Dynein light chain A;Dynein light intermediate chain 1, cytosolic	DNCLI1;DYNC1LI1	342	4.0765	4.136	0.70525	1.5381	1387800	3692200	10525000	1334900	973450	611580	1	0.00552052	118.87	1	0.0197521	111.12	0.00552052	118.87	2	746.882	_IGILHENFQT(ph)LK_	IGILHENFQT(1)LK
1486	P14618;P14618-2;H3BTN5;H3BQ34;H3BTJ2;H3BUW1;H3BT25	P14618	Cytosolic thyroid hormone-binding protein;Opa-interacting protein 3;p58;Pyruvate kinase 2/3;Pyruvate kinase isozymes M1/M2;Pyruvate kinase muscle isozyme;Thyroid hormone-binding protein 1;Tumor M2-PK	OIP3;PK2;PK3;PKM;PKM2	87	4.4246	6.5674	1.3143	1.6411	507640	5427700	4124800	4364400	7312700	8351600	0.999999	0.123778	105.5	0.91087	0.161304	69.345	0.123778	105.5	2	1022.42	_LNFSHGT(ph)HEYHAET(ph)IK_	LNFSHGT(0.962)HEY(0.037)HAET(1)IK
1487	P14618;P14618-2;H3BTN5;H3BQ34;H3BTJ2;H3BUW1;H3BT25;H3BU13	P14618	Cytosolic thyroid hormone-binding protein;Opa-interacting protein 3;p58;Pyruvate kinase 2/3;Pyruvate kinase isozymes M1/M2;Pyruvate kinase muscle isozyme;Thyroid hormone-binding protein 1;Tumor M2-PK	OIP3;PK2;PK3;PKM;PKM2	45	3.3041	4.4628	2.7051	3.5021	5266900	14632000	20057000	5616800	19628000	17328000	1	6.60872e-08	169.3	1	0.00198977	119.62	6.60872e-08	169.3	2	760.322	_NT(ph)GIICT(ph)IGPASR_	NT(1)GIICT(1)IGPASR
1488	P14618;P14618-2;H3BTN5;H3BQ34;H3BTJ2;H3BUW1;H3BT25;H3BU13	P14618	Cytosolic thyroid hormone-binding protein;Opa-interacting protein 3;p58;Pyruvate kinase 2/3;Pyruvate kinase isozymes M1/M2;Pyruvate kinase muscle isozyme;Thyroid hormone-binding protein 1;Tumor M2-PK	OIP3;PK2;PK3;PKM;PKM2	50	18.049	21.377	6.8375	7.2904	6528000	90480000	108370000	4218300	6661600	1080100	2.42903e-07	6.60872e-08	169.3	0.999998	0.00198977	119.62	6.60872e-08	169.3	2	760.322	_NT(ph)GIICT(ph)IGPASR_	NT(1)GIICT(1)IGPASR
1436	G3XAN8;Q9Y5J9	G3XAN8	DDP-like protein;Deafness dystonia protein 2;Mitochondrial import inner membrane translocase subunit Tim8 B	DDP2;DDPL;TIM8B;TIMM8B	82			4.1721	4.4678	0	0	0	448380	4552800	739260				0.992702	0.00587182	119.74	0.00587182	119.74	2	659.326	_FIDTT(ph)LAITSR_	FIDT(0.007)T(0.993)LAITSR
829	Q8IY21;H0Y9B2	Q8IY21	DEAD box protein 60;Probable ATP-dependent RNA helicase DDX60	DDX60	992	26.739	1.3849			483470	2013900	1295100	0	0	0	1	0.0778409	110.39				0.0778409	110.39	2	793.85	_YN(de)DLEKHVCS(ph)IK_	YNDLEKHVCS(1)IK
1582	O60220	O60220	Deafness dystonia protein 1;Mitochondrial import inner membrane translocase subunit Tim8 A;X-linked deafness dystonia protein	DDP;DDP1;TIM8A;TIMM8A	73	5.7536	6.6159	0.47936	1.7748	976080	1712600	10270000	5928500	1352700	18386000	0.992723	1.04273e-05	184.03	0.945092	4.60519e-06	190.46	4.60519e-06	190.46	2	717.345	_FIDT(ph)SQFILNR_	FIDT(0.945)S(0.055)QFILNR
457	O60220	O60220	Deafness dystonia protein 1;Mitochondrial import inner membrane translocase subunit Tim8 A;X-linked deafness dystonia protein	DDP;DDP1;TIM8A;TIMM8A	27	7.9029	8.0412	25.938	28.572	2873100	29107000	145320000	386770	89753000	18131000	1	0.0848119	142.83	1	0.00687643	166.34	0.00687643	166.34	2	679.329	_IEVET(ph)QKQRF_	IEVET(1)QKQRF
1803	P33316-2;H0YNJ9;H0Y477;P33316;H0YKC5;H0YNW5;H0YKI0;H0YMM5	P33316-2	Deoxyuridine 5'-triphosphate nucleotidohydrolase, mitochondrial;dUTP pyrophosphatase	DUT	57	4.5256	5.2856	1.3122	1.6826	9106700	29137000	20373000	1539500	20302000	37217000	0.998307	0.00114135	132.79	0.999391	0.0345556	113.54	0.00114135	132.79	2	1124.48	_AAGYDLYSAYDYT(ph)IPPMEK_	AAGYDLYSAY(0.001)DY(0.001)T(0.998)IPPMEK
702	Q09666	Q09666	Desmoyokin;Neuroblast differentiation-associated protein AHNAK	AHNAK;PM227	1123	7.6943	9.855	6.3218	8.8489	3695800	30741000	37564000	10274000	42131000	48343000	1	2.40298e-20	207.31	1	3.02561e-20	205.27	2.40298e-20	207.31	2	797.861	_APDVEGQGLDWS(ph)LK_	APDVEGQGLDWS(1)LK
706	Q09666	Q09666	Desmoyokin;Neuroblast differentiation-associated protein AHNAK	AHNAK;PM227	5653			11.911	18.233	0	0	0	0	0	0	0.559897	0.0135442	106	0.55943	0.0019687	116.38	0.0019687	116.38	3	833.406	_GGQIGLQAPGLSVSGPQGHLESGS(ph)GK_	GGQIGLQAPGLSVS(0.003)GPQGHLES(0.438)GS(0.559)GK
709	Q09666	Q09666	Desmoyokin;Neuroblast differentiation-associated protein AHNAK	AHNAK;PM227	5611	4.2896	5.603	5.0331	6.9703	0	0	0	0	0	0	0.0793435	4.20863e-12	190.44	0.607053	3.63646e-12	192.32	3.63646e-12	192.32	2	748.853	_GPQVSSALNLDTS(ph)K_	GPQVSSALNLDT(0.393)S(0.607)K
716	Q09666;Q09666-2;E9PLK4;E9PJC6;E9PKR9;E9PJZ0;E9PLZ1	Q09666	Desmoyokin;Neuroblast differentiation-associated protein AHNAK	AHNAK;PM227	93	10.614	12.339	3.6864	5.1147	1661000	62874000	58710000	1825500	29615000	3772500	1	0.00504256	119.53	1	0.00114969	128.81	0.00114969	128.81	2	659.747	_S(ph)PEPGQT(ph)WTR_	S(1)PEPGQT(1)WTR
717	Q09666	Q09666	Desmoyokin;Neuroblast differentiation-associated protein AHNAK	AHNAK;PM227	5400	4.374	6.3296	2.6271	3.8601	6148000	45673000	9494200	9161000	30978000	11935000	0.999756	0.000836643	145.61	0.980683	3.3226e-13	191.93	3.3226e-13	191.93	2	919.943	_VSVGAPDLSLEASEGS(ph)IK_	VSVGAPDLSLEAS(0.019)EGS(0.981)IK
1939	Q09666	Q09666	Desmoyokin;Neuroblast differentiation-associated protein AHNAK	AHNAK;PM227	5798	3.3328	4.2886	3.3675	4.681	6798700	116580000	39216000	15345000	70723000	15426000	0.820824	2.25333e-09	161.04	0.955547	0.000295195	129.78	2.25333e-09	161.04	2	1296.57	_EFSGPSTPTGT(ph)LEFEGGEVSLEGGK_	EFSGPSTPT(0.044)GT(0.956)LEFEGGEVSLEGGK
1942	Q09666	Q09666	Desmoyokin;Neuroblast differentiation-associated protein AHNAK	AHNAK;PM227	5824	8.9926	11.507	5.0301	7.0488	1312800	23806000	17184000	2212400	14625000	15397000	1	0.000868412	133.23	0.999974	0.00335807	121.6	0.000868412	133.23	2	525.736	_FGT(ph)FGGLGSK_	FGT(1)FGGLGSK
1945	Q09666	Q09666	Desmoyokin;Neuroblast differentiation-associated protein AHNAK	AHNAK;PM227	3625	3.8729	5.5831	2.9006	4.1413	383210	7750400	1529700	3920000	18340000	2523200	1	0.00552052	118.87	1	0.00116134	129.34	0.00116134	129.34	2	660.808	_GEGPEVDVT(ph)LPK_	GEGPEVDVT(1)LPK
1946	Q09666	Q09666	Desmoyokin;Neuroblast differentiation-associated protein AHNAK	AHNAK;PM227	839	5.8863	7.7395	1.2806	1.7116	1486600	8362600	13248000	16612000	18120000	7972500	1	0.00994609	125.48	0.998959	0.0713927	100.48	0.00994609	125.48	2	568.222	_GEYDVT(ph)M(ox)PK_	GEY(0.001)DVT(0.999)MPK
1952	Q09666	Q09666	Desmoyokin;Neuroblast differentiation-associated protein AHNAK	AHNAK;PM227	551	10.33	11.124	2.0127	2.1337	18079000	162380000	184010000	6476000	12264000	15250000	0.0572251	7.95455e-38	259.53	0.999967	1.40708e-31	233.4	7.95455e-38	259.53	2	896.43	_VDIETPNLEGT(ph)LTGPR_	VDIETPNLEGT(1)LTGPR
1953	Q09666	Q09666	Desmoyokin;Neuroblast differentiation-associated protein AHNAK	AHNAK;PM227	967	7.6108	11.217	1.5268	1.9988	352810	2537900	38130000	5602500	14721000	51630000	0.999998	0.000227377	123.95	0.999999	0.00545496	116.77	0.000227377	123.95	2	681.804	_VKGEYDM(ox)T(ph)VPK_	VKGEYDMT(1)VPK
1954	Q09666	Q09666	Desmoyokin;Neuroblast differentiation-associated protein AHNAK	AHNAK;PM227	5353	7.8974	11.458	2.4937	3.7372	3985700	35405000	6827100	2851500	6517500	8655200	0.999713	0.0172617	166.16	0.985477	0.0051688	126.07	0.0172617	166.16	2	491.236	_VPGIDAT(ph)TK_	VPGIDAT(0.985)T(0.015)K
580	Q09666	Q09666	Desmoyokin;Neuroblast differentiation-associated protein AHNAK	AHNAK;PM227	4877	4.1142	6.2082	1.5221	2.3994	2303700	7871100	6689400	1555600	4202800	4736300	1	1.08402e-05	156.58	1	6.39403e-07	162.26	6.39403e-07	162.26	2	981.495	_DVSVPKVEGT(ph)LKGPEVDL_	DVSVPKVEGT(1)LKGPEVDL
584	Q09666;Q09666-2;E9PLK4;E9PJC6;E9PKR9;E9PJZ0;E9PQE3	Q09666	Desmoyokin;Neuroblast differentiation-associated protein AHNAK	AHNAK;PM227	59	4.6597	4.4615			599870	2686400	7352000	0	0	0	0.754495	0.00642594	90.757				0.00642594	90.757	3	1004.17	_VQEVTQNSPAARTGVVKEGDQIVGAT(ph)IY_	VQEVTQNSPAARTGVVKEGDQIVGAT(0.754)IY(0.246)
1915	P98082;P98082-3;P98082-2	P98082	Differentially-expressed protein 2;Disabled homolog 2;DOC-2	DAB2;DOC2	678	3.5244	4.9776			0	0	0	0	0	0	0.702775	0.0288298	128.01	0.0649267	0.628265	99.044	0.0288298	128.01	2	1095.49	_KGEQTSSGT(ph)LSAFASYFNSK_	KGEQT(0.004)S(0.147)S(0.147)GT(0.703)LSAFASYFNSK
1980	Q14195-2	Q14195-2	Dihydropyrimidinase-related protein 3	DPYSL3	49			4.6233	4.609	0	1591300	2006000	156560	1274800	9310600	1	3.22769e-07	184.34	1	1.04666e-06	174.05	3.22769e-07	184.34	2	701.324	_T(ph)LDFDALSVGQR_	T(1)LDFDALSVGQR
644	Q9NR33	Q9NR33	DNA polymerase epsilon subunit 4;DNA polymerase epsilon subunit p12;DNA polymerase II subunit 4	POLE4	57	4.9714	5.058			2742000	16939000	16624000	0	0	0	1	0.101667	111.78				0.101667	111.78	2	877.424	_VKADPDVT(ph)LAGQEAIF_	VKADPDVT(1)LAGQEAIF
1102	P25685;B4DX52	P25685	DnaJ homolog subfamily B member 1;DnaJ protein homolog 1;Heat shock 40 kDa protein 1;Human DnaJ protein 1;cDNA FLJ59093, highly similar to DnaJ homolog subfamily B member 1	DNAJ1;DNAJB1;HDJ1;HSPF1	114	8.8425	11.25	2.1464	2.7314	307430	3839900	4954400	741140	2411700	2622800	1	1.63185e-15	199.68	1	2.23129e-10	185.96	1.63185e-15	199.68	2	654.774	_NPFDT(ph)FFGQR_	NPFDT(1)FFGQR
608	Q9NP79;Q5TGM0	Q9NP79	Dopamine-responsive gene 1 protein;LYST-interacting protein 5;SKD1-binding protein 1;Vacuolar protein sorting-associated protein VTA1 homolog;Vps20-associated 1 homolog (S. cerevisiae)	C6orf55;HSPC228;My012;VTA1;RP3-451B21.3-002;VTA1	256	3.2958	3.2206	3.9301	4.9102	10984000	36185000	4077900	11563000	26653000	32645000	0.999601	6.3178e-08	168.89	0.999165	0.00776991	136.33	6.3178e-08	168.89	2	886.399	_NT(ph)ISQGDVRLTPEDF_	NT(0.999)IS(0.001)QGDVRLTPEDF
1429	G3V5N8;Q9HBF4;J3KNL9	G3V5N8	Double FYVE-containing protein 1;SR3;Tandem FYVE fingers-1;Zinc finger FYVE domain-containing protein 1	DFCP1;KIAA1589;PP10436;TAFF1;ZFYVE1;ZNFN2A1	250					0	1062200	1170800	0	1094500	1573600	1	0.626179	76.899	1	0.367383	91.065	0.367383	91.065	2	412.244	_T(ph)RLLLK_	T(1)RLLLK
1028	B1AKR6;B4DFR2;Q9NP97;H3BQI1;Q8TF09	B1AKR6	Dynein, light chain, roadblock-type 1;cDNA FLJ59194, moderately similar to Dynein light chain 2A, cytoplasmic;Bithoraxoid-like protein;Dynein light chain 2A, cytoplasmic;Dynein light chain roadblock-type 1;Dynein-associated protein Km23;Roadblock domain-containing protein 1;Dynein light chain 2B, cytoplasmic;Dynein light chain roadblock-type 2;Roadblock domain-containing protein 2	DYNLRB1;RP5-914B9.1-004;BITH;DNCL2A;DNLC2A;DYNLRB1;HSPC162;ROBLD1;DNCL2B;DNLC2B;DYNLRB2;ROBLD2	119	21.506	23.874	5.1845	6.12	5135300	101540000	121310000	13200000	72710000	86363000	1	3.66624e-19	202.29	1	1.96561e-19	208.28	1.96561e-19	208.28	2	763.848	_DIDPQNDLT(ph)FLR_	DIDPQNDLT(1)FLR
1561	O43164;O43164-2	O43164	E3 ubiquitin-protein ligase Praja-2;RING finger protein 131	KIAA0438;PJA2;RNF131	30	3.2562	3.4414	1.9518	2.1874	328820	1206100	7171800	206300	320120	641250	0.999859	0.0481637	107.06	0.999957	4.80811e-08	160.18	4.80811e-08	160.18	2	600.774	_PAGGYQT(ph)ITGR_	PAGGYQT(1)ITGR
1968	Q13501;Q13501-2	Q13501	EBI3-associated protein of 60 kDa;Phosphotyrosine-independent ligand for the Lck SH2 domain of 62 kDa;Sequestosome-1;Ubiquitin-binding protein p62	ORCA;OSIL;SQSTM1	430	3.2755	3.8047	1.7532	1.914	2407300	13467000	8667800	3675500	5504200	7211000	0.999834	2.44961e-23	229.16	0.999976	7.22905e-15	185.02	2.44961e-23	229.16	2	876.398	_NYDIGAALDT(ph)IQYSK_	NYDIGAALDT(1)IQYSK
132	I3L504;P63241-2;P63241;I3L397;Q6IS14	I3L504	eIF-4D;Eukaryotic initiation factor 5A isoform 1;Eukaryotic translation initiation factor 5A-1;Rev-binding factor;Eukaryotic initiation factor 5A isoform 1-like;Eukaryotic translation initiation factor 5A-1-like	EIF5A;EIF5AL1	100	5.1137	5.0901	10.969	11.286	2995100	5736700	16916000	5673200	34202000	35690000	1	3.13193e-21	216.68	1	7.01463e-28	219.43	7.01463e-28	219.43	2	770.848	_S(ph)LLQDSGEVREDL_	S(1)LLQDSGEVREDL
1505	I3L504;P63241-2;P63241;I3L397;Q6IS14;Q9GZV4;C9J4W5;C9J7B5;F8WCJ1	I3L504	eIF-4D;Eukaryotic initiation factor 5A isoform 1;Eukaryotic translation initiation factor 5A-1;Rev-binding factor;Eukaryotic initiation factor 5A isoform 1-like;Eukaryotic translation initiation factor 5A-1-like;Eukaryotic initiation factor 5A isoform 2;Eukaryotic translation initiation factor 5A-2;Putative uncharacterized protein EIF5A2;Putative uncharacterized protein EIF5A2	EIF5A;EIF5AL1;EIF5A2;EIF5A2;EIF5A2	65	6.3979	7.811	1.7371	2.1049	511150	3628300	5131100	11005000	17092000	22528000	1	1.22254e-07	151.98	1	1.93128e-12	171.05	1.93128e-12	171.05	3	502.941	_VHLVGIDIFT(ph)GKK_	VHLVGIDIFT(1)GKK
1362	O75822;F5H425;H0YLP3;H0YGJ7	O75822	eIF3 p35;eIF-3-alpha;Eukaryotic translation initiation factor 3 subunit 1;Eukaryotic translation initiation factor 3 subunit J	EIF3J;EIF3S1;PRO0391	157			5.2019	5.4787	0	0	0	615140	8257900	1567700				1	0.0156161	147.19	0.0156161	147.19	2	519.694	_DDFT(ph)EFGK_	DDFT(1)EFGK
1361	O75822;F5H425;H0YLP3;B4DUI3	O75822	eIF3 p35;eIF-3-alpha;Eukaryotic translation initiation factor 3 subunit 1;Eukaryotic translation initiation factor 3 subunit J;cDNA FLJ57599, moderately similar to Eukaryotic translation initiation factor 3 subunit 1	EIF3J;EIF3S1;PRO0391	235	13.073	19.049			445980	7655100	3631300	0	0	0	0.99999	0.000255947	132.48				0.000255947	132.48	2	1476.05	_AT(ph)M(ox)KDDLADYGGYDGGYVQDYEDFM(ox)_	AT(1)MKDDLADYGGYDGGYVQDYEDFM
394	O75822;F5H425;H0YLP3;B4DUI3	O75822	eIF3 p35;eIF-3-alpha;Eukaryotic translation initiation factor 3 subunit 1;Eukaryotic translation initiation factor 3 subunit J;cDNA FLJ57599, moderately similar to Eukaryotic translation initiation factor 3 subunit 1	EIF3J;EIF3S1;PRO0391	235	24.618	23.672	11.666	13.236	3684500	137000000	42325000	2929700	87451000	14599000	1	0.00162445	165.66	1	0.009092	157.68	0.00162445	165.66	2	675.786	_KAT(ph)MKDDLADY_	KAT(1)MKDDLADY
1601	O75821	O75821	eIF3 p42;eIF3 p44;eIF-3-delta;Eukaryotic translation initiation factor 3 RNA-binding subunit;Eukaryotic translation initiation factor 3 subunit 4;Eukaryotic translation initiation factor 3 subunit G	EIF3G;EIF3S4	174	4.6226	6.6601	3.1358	4.1451	2580100	9403900	2305500	1384300	4776200	6204500	0.999939	0.576325	92.295	0.999999	0.0130336	104.59	0.0130336	104.59	2	767.327	_CPYKDT(ph)LGPM(ox)QK_	CPYKDT(1)LGPMQK
1603	O75821	O75821	eIF3 p42;eIF3 p44;eIF-3-delta;Eukaryotic translation initiation factor 3 RNA-binding subunit;Eukaryotic translation initiation factor 3 subunit 4;Eukaryotic translation initiation factor 3 subunit G	EIF3G;EIF3S4	206	3.2013	4.1272	2.361	2.491	715620	3126000	1021400	220260	789290	887860	1	0.00108866	146	1	3.8163e-09	167.37	3.8163e-09	167.37	2	802.39	_LPGELEPVQAT(ph)QNK_	LPGELEPVQAT(1)QNK
459	O75821	O75821	eIF3 p42;eIF3 p44;eIF-3-delta;Eukaryotic translation initiation factor 3 RNA-binding subunit;Eukaryotic translation initiation factor 3 subunit 4;Eukaryotic translation initiation factor 3 subunit G	EIF3G;EIF3S4	174			20.721	23.28	0	0	0	211000	2082900	15225000				1	0.229982	129.82	0.229982	129.82	2	678.317	_KDT(ph)LGPM(ox)QKEL_	KDT(1)LGPMQKEL
1466	P13804;H0YLU7;P13804-2;H0YNX6;H0YL12;H0YK49	P13804	Electron transfer flavoprotein subunit alpha, mitochondrial	ETFA	266	2.9128	2.5851	5.8579	7.6857	602480	1294500	8029900	1249600	8793600	2123900	1	0.0256704	118.37	1	0.0677112	109.65	0.0256704	118.37	2	1000.94	_AAVDAGFVPNDM(ox)QVGQT(ph)GK_	AAVDAGFVPNDMQVGQT(1)GK
1821	P38117-2;P38117	P38117-2	Electron transfer flavoprotein subunit beta	ETFB;FP585	263	3.9269	3.063	2.0558	1.7794	10044000	31236000	28825000	1828500	4651400	4354900	1	0.000484697	143.96	1	5.00703e-06	153.05	5.00703e-06	153.05	2	591.774	_EIDGGLET(ph)LR_	EIDGGLET(1)LR
1823	P38117-2;P38117	P38117-2	Electron transfer flavoprotein subunit beta	ETFB;FP585	285	7.9064	7.2229	4.244	3.2845	889030	2322500	18014000	4884300	12574000	6440300	0.999999	0.81113	82.749	1	0.0128087	123.63	0.0128087	123.63	2	573.767	_YAT(ph)LPNIM(ox)K_	YAT(1)LPNIMK
536	P38117-2;P38117	P38117-2	Electron transfer flavoprotein subunit beta	ETFB;FP585	263			5.2522	4.803	0	752890	0	110830	484030	1690600	1	0.0470653	126.09	1	0.483433	103.76	0.0470653	126.09	2	769.877	_KVEREIDGGLET(ph)L_	KVEREIDGGLET(1)L
582	P24534	P24534	Elongation factor 1-beta	EEF1B;EEF1B2;EF1B	174	5.693	5.6738	5.6996	3.2889	10137000	61602000	42818000	0	0	0	0.898069	7.28435e-09	184.31	0.5	0.0111152	120.57	7.28435e-09	184.31	2	714.332	_SIQADGLVWGS(ph)SK_	SIQADGLVWGS(0.898)S(0.102)K
180	P24534	P24534	Elongation factor 1-beta	EEF1B;EEF1B2;EF1B	174	23.318	24.77	10.846	11.628	3975000	10624000	2282400	4914700	13909000	2796500	0.930615	0.0748652	142.1	0.995737	0.022656	170.04	0.022656	170.04	2	686.339	_VWGS(ph)SKLVPVGY_	VWGS(0.996)S(0.004)KLVPVGY
1859	P49411;H3BNU3	P49411	Elongation factor Tu, mitochondrial;P43	TUFM	62	8.5597	8.3169	5.6431	5.3527	319990	16683000	3043600	657750	4988500	4971200	1	0.194748	109.07	1	0.152977	65.175	0.194748	109.07	3	630.639	_DKPHVNVGT(ph)IGHVDHGK_	DKPHVNVGT(1)IGHVDHGK
1861	P49411	P49411	Elongation factor Tu, mitochondrial;P43	TUFM	278	7.3554	7.6558	5.4622	5.5708	2884500	29208000	28163000	501840	725560	6517400	0.999418	0.000395991	193.52	0.999175	0.00386587	164.64	0.000395991	193.52	2	556.771	_GTVVTGT(ph)LER_	GTVVT(0.001)GT(0.999)LER
1863	P49411;H3BNU3	P49411	Elongation factor Tu, mitochondrial;P43	TUFM	72	17.653	18.384			1561900	40825000	49022000	0	0	0	0.990908	0.0196906	116.52				0.0196906	116.52	2	500.26	_TT(ph)LTAAITK_	T(0.009)T(0.991)LTAAITK
665	P50402	P50402	Emerin	EDMD;EMD;STA	29	3.6788	4.0391	3.7976	4.0728	5234700	17512000	20398000	351230	2572900	18579000	0.988131	0.0072462	125.53	0.875526	0.00185326	136.3	0.00185326	136.3	2	738.853	_YNIPHGPVVGS(ph)TR_	YNIPHGPVVGS(0.988)T(0.012)R
1866	P50402	P50402	Emerin	EDMD;EMD;STA	43	5.2039	6.2638	3.6695	4.1747	3922800	22198000	26204000	8192500	18759000	23275000	0.999996	0.148658	169.12	1	2.21685e-05	169.12	2.21685e-05	169.12	2	583.25	_IFEYET(ph)QR_	IFEYET(1)QR
1865	P50402;Q5HY57	P50402	Emerin;Emerin;Emerin (Emery-Dreifuss muscular dystrophy), isoform CRA_b	EDMD;EMD;STA;EMD;hCG_41343;XX-FW88778H2.1-010	101	7.5331	8.6415	0.47577	1.2262	905320	6266900	7755900	30534000	31261000	48788000	0.993062	5.61568e-85	325.79	0.935918	1.6453e-19	220.59	5.61568e-85	325.79	2	1001.87	_GYNDDYYEESYFT(ph)TR_	GYNDDYYEESYFT(0.936)T(0.064)R
1867	P50402;Q5HY57	P50402	Emerin;Emerin;Emerin (Emery-Dreifuss muscular dystrophy), isoform CRA_b	EDMD;EMD;STA;EMD;hCG_41343;XX-FW88778H2.1-010	104	4.2893	4.2038	2.169	2.12	535430	2442800	2551400	642910	2868600	2849700	0.999872	0.10126	95.273	0.997438	0.054455	104.24	0.054455	104.24	2	665.769	_T(ph)YGEPESAGPSR_	T(1)YGEPESAGPSR
1780	P30040;F8VY02	P30040	Endoplasmic reticulum resident protein 28;Endoplasmic reticulum resident protein 29;Endoplasmic reticulum resident protein 31	C12orf8;ERP28;ERP29	133	4.9884	6.7556	5.1238	5.4542	2267400	31124000	7304100	11065000	52713000	13636000	0.999613	0.00644704	131.4	0.999931	0.00241238	142.91	0.00241238	142.91	2	844.864	_DGDFENPVPYT(ph)GAVK_	DGDFENPVPYT(1)GAVK
1782	P30040;C9J183	P30040	Endoplasmic reticulum resident protein 28;Endoplasmic reticulum resident protein 29;Endoplasmic reticulum resident protein 31;Putative uncharacterized protein ERP29	C12orf8;ERP28;ERP29;ERP29	43	10.067	10.116	4.6681	4.6084	294680	32554000	5676000	3262500	35900000	23389000	0.0610607	5.11157e-07	181.66	0.997535	3.67515e-10	206.1	3.67515e-10	206.1	2	702.844	_GALPLDT(ph)VTFYK_	GALPLDT(0.998)VT(0.002)FYK
1036	Q8NBS9;Q86UY0;B2RDM2	Q8NBS9	Endoplasmic reticulum resident protein 46;Thioredoxin domain-containing protein 5;Thioredoxin-like protein p46;TXNDC5 protein;cDNA, FLJ96678, Homo sapiens thioredoxin domain containing 5 (TXNDC5), mRNA;HCG1811539, isoform CRA_b	TLP46;TXNDC5;UNQ364/PRO700;TXNDC5;hCG_1811539	122	19.385	20.308	8.0257	8.6478	250410	5446000	14193000	771350	3204500	16782000	0.99939	5.36415e-19	207.55	0.994479	0.00254244	143.88	5.36415e-19	207.55	2	921.369	_VDCT(ph)AHSDVCSAQGVR_	VDCT(0.999)AHS(0.001)DVCSAQGVR
298	Q8NBS9;Q86UY0;B2RDM2	Q8NBS9	Endoplasmic reticulum resident protein 46;Thioredoxin domain-containing protein 5;Thioredoxin-like protein p46;TXNDC5 protein;cDNA, FLJ96678, Homo sapiens thioredoxin domain containing 5 (TXNDC5), mRNA;HCG1811539, isoform CRA_b	TLP46;TXNDC5;UNQ364/PRO700;TXNDC5;hCG_1811539	159			3.2639	3.8338	0	0	0	2035400	3035300	767650				1	0.295408	115.78	0.295408	115.78	2	785.838	_QGPRDFQT(ph)LENW_	QGPRDFQT(1)LENW
1710	P13667	P13667	Endoplasmic reticulum resident protein 70;Endoplasmic reticulum resident protein 72;Protein disulfide-isomerase A4	ERP70;ERP72;PDIA4	497	11.457	11.392	1.5121	1.5385	7677500	79529000	88914000	19500000	21983000	23191000	0.969478	3.77911e-19	225.86	0.99981	1.25794e-38	246.64	1.25794e-38	246.64	2	883.853	_FAMEPEEFDSDT(ph)LR_	FAMEPEEFDS(0.031)DT(0.969)LR
1711	P13667	P13667	Endoplasmic reticulum resident protein 70;Endoplasmic reticulum resident protein 72;Protein disulfide-isomerase A4	ERP70;ERP72;PDIA4	254	5.1203	3.5585	1.5397	1.0499	3315100	4032400	21867000	2509800	10835000	6375400	0.999921	0.00322214	161.67	0.999995	0.00114273	152.07	0.00322214	161.67	2	603.776	_FDVSGYPT(ph)LK_	FDVSGYPT(1)LK
493	P13667	P13667	Endoplasmic reticulum resident protein 70;Endoplasmic reticulum resident protein 72;Protein disulfide-isomerase A4	ERP70;ERP72;PDIA4	497	17.679	23.603	13.144	24.693	218930	30997000	4764800	1285800	3796100	68388000	1	1.13344e-160	208.86	0.999987	0.000182082	178.3	1.13344e-160	208.86	2	531.711	_DSDT(ph)LREF_	DSDT(1)LREF
495	P13667	P13667	Endoplasmic reticulum resident protein 70;Endoplasmic reticulum resident protein 72;Protein disulfide-isomerase A4	ERP70;ERP72;PDIA4	254	7.8121	8.7881	1.6718	2.0733	2109200	12036000	13295000	8125300	7927900	9398200	1	2.34641e-11	201.75	0.999999	8.50028e-11	195.27	2.34641e-11	201.75	2	660.318	_DVSGYPT(ph)LKIF_	DVSGYPT(1)LKIF
13	Q5T5H1;C9JUF4;A6NMQ3;O43768-4;O43768-3;E9PB69;O43768-7;D6RE62;O43768;O43768-2;O43768-5;O43768-6;H3BMD8;P56211;P56211-2;H3BTD3;H3BQ52	Q5T5H1	Endosulfine alpha;Putative uncharacterized protein ENSA;Putative uncharacterized protein ENSA;Alpha-endosulfine;ARPP-19e;cAMP-regulated phosphoprotein 19	ENSA;RP11-54A4.10-004;ENSA;ENSA;ENSA;ARPP19	83	4.4159	5.9922	5.0424	7.0357	5298100	25980000	8785100	8427300	41365000	15289000	0.999998	4.09073e-05	162.49	0.999997	8.34882e-08	160.52	4.09073e-05	162.49	2	703.752	_YFDS(ph)GDYNM(ox)AK_	YFDS(1)GDYNMAK
1071	P42892;P42892-4;P42892-3;B4DKB2;P42892-2	P42892	Endothelin-converting enzyme 1;cDNA FLJ59212, highly similar to Endothelin-converting enzyme 1 (EC 3.4.24.71)	ECE1	664	9.3735	8.6584	7.9764	8.3497	8560000	59758000	13208000	24951000	64194000	65042000	1	0.0165727	121.13	1	0.000116228	153.94	0.000116228	153.94	2	759.851	_HT(ph)LGENIADNGGLK_	HT(1)LGENIADNGGLK
1178	D6RB78;Q96HC4;Q96HC4-4;E9PBF5;D3YTJ1;Q96HC4-2;F5H0X8;Q96HC4-3;H0YBI4;H0Y929	D6RB78	Enigma homolog;Enigma-like PDZ and LIM domains protein;PDZ and LIM domain protein 5;Putative uncharacterized protein PDLIM5	ENH;L9;PDLIM5;PDLIM5	80	8.5777	12.352	1.6254	2.2385	599260	11045000	11471000	12521000	18463000	29953000	1	6.80268e-27	219.43	0.999811	2.58178e-19	210.15	6.80268e-27	219.43	2	709.302	_GCTGSLNMT(ph)LQR_	GCTGSLNMT(1)LQR
2199	Q9Y314	Q9Y314	eNOS-interacting protein;Nitric oxide synthase-interacting protein	CGI-25;NOSIP	30	8.9283	9.4238	3.4882	3.2254	3056100	15824000	16221000	1856600	14022000	2094700	0.978263	0.000154014	149.23	0.99084	5.65389e-08	171.73	5.65389e-08	171.73	2	717.306	_DTAASGYGT(ph)QNIR_	DTAAS(0.006)GY(0.016)GT(0.978)QNIR
600	P30084	P30084	Enoyl-CoA hydratase 1;Enoyl-CoA hydratase, mitochondrial;Short-chain enoyl-CoA hydratase	ECHS1	265			22.283	23.629	0	0	0	0	0	0	0.00101644	3.8601e-05	164.9	0.582676	0.00883398	113.61	3.8601e-05	164.9	2	708.298	_LFYS(ph)TFATDDR_	LFY(0.003)S(0.583)T(0.409)FAT(0.005)DDR
1793	P30084	P30084	Enoyl-CoA hydratase 1;Enoyl-CoA hydratase, mitochondrial;Short-chain enoyl-CoA hydratase	ECHS1	169	8.3586	9.7721	6.8847	5.9939	23634000	125840000	78477000	554610000	259880000	3039600	1	3.26599e-21	205.38	0.999953	2.84363e-21	204.5	3.26599e-21	205.38	2	1103.55	_AQFAQ(de)PEILIGT(ph)IPGAGGTQR_	AQFAQPEILIGT(1)IPGAGGTQR
1489	J3KQG6;P15170-2;Q8IYD1;P15170;H3BR35	J3KQG6	Eukaryotic peptide chain release factor GTP-binding subunit ERF3B;G1 to S phase transition protein 2 homolog;Eukaryotic peptide chain release factor GTP-binding subunit ERF3A;G1 to S phase transition protein 1 homolog	ERF3B;GSPT2;ERF3A;GSPT1	453	8.3038	11.816	2.8923	3.0292	1176600	16027000	3320500	208200	1384300	214150	1	0.87439	81.338	1	0.236885	96.143	0.236885	96.143	2	508.23	_DM(ox)GT(ph)VVLGK_	DMGT(1)VVLGK
88	E7EX17;P23588;B4DS13;F8VX11;F8VP89;F8VSC7;F8VYE9;F8VRU1;F8W0K0	E7EX17	Eukaryotic translation initiation factor 4B;cDNA FLJ59405, highly similar to Eukaryotic translation initiation factor 4B	EIF4B	71					0	4245100	5193300	0	4568200	0	0.999978	0.0422746	113.18	0.999984	0.834004	76.221	0.0422746	113.18	2	467.742	_S(ph)ILPTAPR_	S(1)ILPTAPR
754	Q15056	Q15056	Eukaryotic translation initiation factor 4H;Williams-Beuren syndrome chromosomal region 1 protein	EIF4H;KIAA0038;WBSCR1;WSCR1	156	40.52	50.839	14.315	17.363	2236200	130660000	16118000	2450200	40421000	52616000	1	0.127317	172.21	1	0.0299098	187	0.0299098	187	2	519.19	_DDFNS(ph)GFR_	DDFNS(1)GFR
755	Q15056;Q15056-2	Q15056	Eukaryotic translation initiation factor 4H;Williams-Beuren syndrome chromosomal region 1 protein	EIF4H;KIAA0038;WBSCR1;WSCR1	94	5.5568	9.0878	1.8237	2.7584	363020	8361100	1962300	1051100	3181200	3524300	1	2.48172e-12	196.11	1	1.7377e-28	220.31	1.7377e-28	220.31	2	894.365	_GFCYVEFDEVDS(ph)LK_	GFCYVEFDEVDS(1)LK
1988	Q15056;Q15056-2	Q15056	Eukaryotic translation initiation factor 4H;Williams-Beuren syndrome chromosomal region 1 protein	EIF4H;KIAA0038;WBSCR1;WSCR1	100	3.4678	4.4228	1.6316	2.1502	802030	6749200	8952100	3301300	6791600	6237400	0.999665	0.0131782	117.93	0.99911	1.08333e-07	148.62	1.08333e-07	148.62	2	737.335	_EALT(ph)YDGALLGDR_	EALT(0.999)Y(0.001)DGALLGDR
225	Q15056;Q15056-2	Q15056	Eukaryotic translation initiation factor 4H;Williams-Beuren syndrome chromosomal region 1 protein	EIF4H;KIAA0038;WBSCR1;WSCR1	94	11.63	14.486	8.6921	10.78	3698800	37466000	39098000	3207500	35561000	28079000	1	4.77015e-08	167.67	1	0.011623	164.97	4.77015e-08	167.67	2	787.355	_VEFDEVDS(ph)LKEAL_	VEFDEVDS(1)LKEAL
227	Q15056	Q15056	Eukaryotic translation initiation factor 4H;Williams-Beuren syndrome chromosomal region 1 protein	EIF4H;KIAA0038;WBSCR1;WSCR1	156	63.176	76.021	17.966	23.795	1782700	16238000	130090000	7589300	110710000	141820000	1	0.219048	133.81	0.99999	0.272939	130.01	0.219048	133.81	2	886.831	_DSRDDFNS(ph)GFRDDF_	DSRDDFNS(1)GFRDDF
1219	Q0ZGT2;Q0ZGT2-2;Q0ZGT2-3;Q0ZGT2-4;E7EUA0;E7ETM8;H7BXY5	Q0ZGT2	F-actin-binding protein;Nelin;Nexilin	NEXN	363	8.3893	12.24			162120	6284000	1844300	0	0	0	0.998328	0.388258	84.718	0.432025	0.858535	69.864	0.388258	84.718	2	650.813	_T(ph)ISQEFLTPGK_	T(0.998)IS(0.002)QEFLTPGK
1434	Q6UN15;G3XAD6;Q6UN15-3;Q6UN15-4	Q6UN15	Factor interacting with PAP;FIP1-like 1 protein;Pre-mRNA 3'-end-processing factor FIP1;Rearranged in hypereosinophilia	FIP1;FIP1L1;RHE	115	3.4508	4.829	3.0679	4.1346	2948200	25840000	6703200	2341600	6796300	2187400	0.975447	2.21685e-14	191.07	0.969392	8.56243e-15	199.15	8.56243e-15	199.15	2	1015.98	_TGAPQYGSYGT(ph)APVNLNIK_	TGAPQYGS(0.031)YGT(0.969)APVNLNIK
2097	Q92945	Q92945	Far upstream element-binding protein 2;KH type-splicing regulatory protein;p75	FUBP2;KHSRP	454	3.1191	3.5902	2.2949	2.0813	337640	3088600	568260	722760	1749100	3647600	1	0.123285	100.43	1	0.000110004	154.69	0.000110004	154.69	2	807.388	_AINQQT(ph)GAFVEISR_	AINQQT(1)GAFVEISR
2120	Q96I24;Q96I24-2	Q96I24	Far upstream element-binding protein 3	FBP3;FUBP3	76	9.9023	8.9519	38.543	38.577	3635900	23895000	18497000	346950	7799800	944080	1	0.00720911	128.38	1	0.295928	95.502	0.00720911	128.38	2	523.744	_T(ph)VITEEFK_	T(1)VITEEFK
635	Q96I24;Q96I24-2	Q96I24	Far upstream element-binding protein 3	FBP3;FUBP3	184			55.552	64.239	0	0	0	291210	12068000	3038400				1	0.299667	108.35	0.299667	108.35	2	675.861	_VIGRGGET(ph)IKQL_	VIGRGGET(1)IKQL
1638	P05556;P05556-3;P05556-4;P05556-5;P05556-2	P05556	Fibronectin receptor subunit beta;Integrin beta-1;VLA-4 subunit beta	FNRB;ITGB1;MDF2;MSK12	226	8.3739	10.564	2.4391	2.8705	668370	7789700	7519500	7195400	18308000	20629000	0.0236434	0.0958067	110.87	0.997117	0.0166923	140.83	0.0166923	140.83	2	484.744	_NVLSLT(ph)NK_	NVLS(0.003)LT(0.997)NK
1639	P05556	P05556	Fibronectin receptor subunit beta;Integrin beta-1;VLA-4 subunit beta	FNRB;ITGB1;MDF2;MSK12	789	4.0666	3.8718	3.0013	2.9547	2412900	11295000	2113700	6358800	11564000	11979000	0.00123752	0.000198557	133.89	0.867887	0.000198557	133.89	0.000198557	133.89	2	548.276	_SAVTT(ph)VVNPK_	SAVT(0.132)T(0.868)VVNPK
467	P05556-3;P05556-4;P05556-5;P05556;P05556-2	P05556-3	Fibronectin receptor subunit beta;Integrin beta-1;VLA-4 subunit beta	FNRB;ITGB1;MDF2;MSK12	359	16.82	17.938	4.8014	5.504	17357000	43505000	392650000	5593600	26501000	30413000	0.999707	3.70389e-14	187.85	1	1.71854e-21	212.09	1.71854e-21	212.09	2	660.868	_KNLIPKSAVGT(ph)L_	KNLIPKSAVGT(1)L
468	P05556-3;P05556-4;P05556-5;P05556;P05556-2	P05556-3	Fibronectin receptor subunit beta;Integrin beta-1;VLA-4 subunit beta	FNRB;ITGB1;MDF2;MSK12	226	12.018	12.908	4.9139	5.1072	23084000	8286800	38221000	909780	697700	3920300	0.999664	0.0832407	153.05	0.999493	0.175122	143.7	0.0832407	153.05	2	537.747	_SLT(ph)NKGEVF_	S(0.001)LT(0.999)NKGEVF
1637	P05556;P05556-3;P05556-4;P05556-5;P05556-2;E7EQW5;E7EUI6;E9PLR6;Q5T3E6;C9JPK5	P05556	Fibronectin receptor subunit beta;Integrin beta-1;VLA-4 subunit beta;Integrin, beta 1 (Fibronectin receptor, beta polypeptide, antigen CD29 includes MDF2, MSK12);Integrin beta	FNRB;ITGB1;MDF2;MSK12;ITGB1;RP11-479G22.2-006;ITGB1	132	3.329	4.19	1.2427	1.4586	444910	1506600	1780500	19687000	23292000	29629000	0.999842	0.000367972	141.08	0.999925	1.39289e-06	164.97	1.39289e-06	164.97	2	594.271	_SGEPQTFT(ph)LK_	SGEPQTFT(1)LK
1025	O75955;B4DVY7;B0V109;F8VSI6;B0S8A9;H0Y4S3	O75955	Flotillin-1;cDNA FLJ54943, highly similar to Flotillin-1;Flotillin 1;Flotillin 1	FLOT1;DAMC-316D20.3-001;FLOT1;DAMA-26D6.5-001;FLOT1	387	2.7816	3.0882	3.4581	4.2122	4871500	28563000	4006800	4434400	15061000	3890700	0.0201774	1.75449e-18	206.49	0.920942	1.16038e-21	205.3	1.75449e-18	206.49	2	738.344	_ITLVSSGSGT(ph)M(ox)GAAK_	ITLVSS(0.002)GS(0.077)GT(0.921)MGAAK
1518	J3KNW4;Q14192	J3KNW4	Four and a half LIM domains protein 2;LIM domain protein DRAL;Skeletal muscle LIM-protein 3	DRAL;FHL2;SLIM3	299	26.658	32.874	3.9859	4.0068	567830	8579000	1895500	886810	3935900	4115600	1	0.157626	100.02	1	0.000979142	143.01	0.000979142	143.01	2	641.724	_ECFVCT(ph)ACR_	ECFVCT(1)ACR
1976	Q13643	Q13643	Four and a half LIM domains protein 3;Skeletal muscle LIM-protein 2	FHL3;SLIM2	168	9.8301	12.324	4.2904	5.4657	667810	7501600	9114600	2434500	8334200	12691000	0.999989	0.00021025	134.3	0.999828	0.00354501	155	0.00354501	155	2	588.276	_T(ph)LTQGGVTYR_	T(1)LTQGGVTYR
1916	P98175;P98175-2;P98175-3;P98175-4	P98175	G patch domain-containing protein 9;RNA-binding motif protein 10;RNA-binding protein 10;RNA-binding protein S1-1	DXS8237E;GPATC9;GPATCH9;KIAA0122;RBM10	257	3.2202	4.1146	7.747	8.0062	4420200	12605000	15155000	2106400	5296400	10788000	1	6.55988e-05	140.78	1	0.00708415	117.23	6.55988e-05	140.78	2	639.316	_LDQQT(ph)LPLGGR_	LDQQT(1)LPLGGR
1060	Q99747;B4DFC9	Q99747	Gamma-soluble NSF attachment protein;N-ethylmaleimide-sensitive factor attachment protein gamma;cDNA FLJ61104, highly similar to Gamma-soluble NSF attachment protein	NAPG;SNAPG	192	5.1452	5.7535	2.8982	3.138	1064100	9201500	1933400	1795600	3620000	3822700	0.842055	0.250476	91.867	0.931667	0.0273882	111.61	0.0273882	111.61	2	698.778	_EIENYPT(ph)CYK_	EIENY(0.062)PT(0.932)CY(0.007)K
310	Q99747;B4DFC9	Q99747	Gamma-soluble NSF attachment protein;N-ethylmaleimide-sensitive factor attachment protein gamma;cDNA FLJ61104, highly similar to Gamma-soluble NSF attachment protein	NAPG;SNAPG	192	7.4358	8.0069	5.2093	5.5528	666490	5998200	6513700	594720	5646300	1169700	0.994831	0.135221	136.02	0.999999	0.0892006	141.88	0.0892006	141.88	2	698.778	_KEIENYPT(ph)CY_	KEIENYPT(1)CY
1987	Q14C86-6;Q14C86;Q14C86-2;Q14C86-5;Q14C86-4	Q14C86-6	GAPex-5;GTPase-activating protein and VPS9 domain-containing protein 1;Rab5-activating protein 6	GAPEX5;GAPVD1;KIAA1521;RAP6	1040	2.3811	2.393	3.6283	3.885	2243400	672690	4980800	1005100	3385500	3903400	0.999845	0.0202879	111.63	0.999885	0.00147585	128.85	0.00147585	128.85	2	658.282	_FST(ph)LTDDPSPR_	FST(1)LTDDPSPR
2017	Q32MZ4;Q32MZ4-2;Q32MZ4-3	Q32MZ4	GC-binding factor 2;Leucine-rich repeat flightless-interacting protein 1;TAR RNA-interacting protein	GCF2;LRRFIP1;TRIP	587	3.917	4.5325	0.76351	1.5555	1707700	8155300	10506000	2432900	3833500	1234600	1	0.000683189	134.25	1	0.121003	103.7	0.000683189	134.25	2	525.268	_SPVPVET(ph)LK_	SPVPVET(1)LK
276	F5GWY5;O00592;F5H7A2;O00592-2;F5H3W1	F5GWY5	GCTM-2 antigen;Gp200;Podocalyxin;Podocalyxin-like protein 1	PCLP;PCLP1;PODXL	407	7.2707	7.954	1.6601	1.9823	480560	3635100	4558400	0	0	0	0.930702	8.88898e-05	135.58	0.5	8.88898e-05	135.58	8.88898e-05	135.58	2	682.863	_LASVPGS(ph)QTVVVK_	LASVPGS(0.5)QT(0.5)VVVK
1707	P11413-2;P11413-3;P11413	P11413-2	Glucose-6-phosphate 1-dehydrogenase	G6PD	552	6.8451	7.7019			388310	5010500	5487600	0	0	0	0.999304	0.00836096	120.06	0.470733	0.810776	82.287	0.00836096	120.06	2	636.271	_VGFQYEGT(ph)YK_	VGFQY(0.059)EGT(0.471)Y(0.471)K
303	P78417;F5H7H0	P78417	Glutathione S-transferase omega-1	GSTO1;GSTTLP28	23	1.2122	0.79061	4.9163	4.506	11759000	1664200	8289100	4731600	5660400	5169700	0.999992	0.180508	94.717	1	0.00260764	139.86	0.00260764	139.86	2	700.832	_GSAPPGPVPEGS(ph)IR_	GSAPPGPVPEGS(1)IR
1223	P04406;E7EUT4;E7EUT5	P04406	Glyceraldehyde-3-phosphate dehydrogenase	CDABP0047;GAPD;GAPDH;OK/SW-cl.12	246	12.619	13.811	3.8018	4.4423	19741000	114880000	144300000	35584000	73403000	83263000	0.999998	4.77895e-33	261.35	1	3.13394e-39	254.45	4.77895e-33	261.35	2	805.884	_VPTANVSVVDLT(ph)CR_	VPTANVSVVDLT(1)CR
1723	P15531-2;P15531;Q32Q12;P22392-2;J3KPD9;P22392;E7ERL0;E5RHP0;C9K028	P15531-2	Granzyme A-activated DNase;Metastasis inhibition factor nm23;nm23-H1;Nucleoside diphosphate kinase A;Tumor metastatic process-associated protein;Nucleoside diphosphate kinase;C-myc purine-binding transcription factor PUF;nm23-H2;Nucleoside diphosphate kinase B;Putative uncharacterized protein NME1	NDPKA;NM23;NME1;hCG_2001850;NME1-NME2;NM23B;NME2;NME1	32	2.3468	2.1905	6.0606	6.1105	238890000	185030000	161250000	68761000	296560000	43156000	1	0.0142243	119.69	1	0.00935613	123.95	0.00935613	123.95	2	712.869	_T(ph)FIAIKPDGVQR_	T(1)FIAIKPDGVQR
1724	P15531-2;P15531;Q32Q12;P22392-2;J3KPD9;P22392;E7ERL0;O60361;F6XY72	P15531-2	Granzyme A-activated DNase;Metastasis inhibition factor nm23;nm23-H1;Nucleoside diphosphate kinase A;Tumor metastatic process-associated protein;Nucleoside diphosphate kinase;C-myc purine-binding transcription factor PUF;nm23-H2;Nucleoside diphosphate kinase B;Putative nucleoside diphosphate kinase	NDPKA;NM23;NME1;hCG_2001850;NME1-NME2;NM23B;NME2;NME2P1	128	13.526	12.739	13.573	13.806	81948000	369820000	514320000	16809000	235500000	243340000	0.376956	3.41529e-27	224.67	0.865202	1.05061e-34	216.26	3.41529e-27	224.67	3	622.632	_VMLGETNPADSKPGT(ph)IR_	VMLGET(0.021)NPADS(0.114)KPGT(0.865)IR
2160	Q9HAV7	Q9HAV7	GrpE protein homolog 1, mitochondrial;HMGE;Mt-GrpE#1	GREPEL1;GRPEL1	205			12.579	13.583	0	3011900	0	4626000	61462000	63468000	1	0.303643	96.82	1	0.995675	40.767	0.303643	96.82	3	411.576	_T(ph)LRPALVGVVK_	T(1)LRPALVGVVK
1795	P30086	P30086	HCNPpp;Hippocampal cholinergic neurostimulating peptide;Neuropolypeptide h3;Phosphatidylethanolamine-binding protein 1;Prostatic-binding protein;Raf kinase inhibitor protein	PBP;PEBP;PEBP1	167			7.3201	5.234	0	0	0	385820	1142500	3353400				1	0.0025425	136.43	0.0025425	136.43	2	1075.45	_APVAGT(ph)CYQAEWDDYVPK_	APVAGT(1)CYQAEWDDYVPK
522	P30086	P30086	HCNPpp;Hippocampal cholinergic neurostimulating peptide;Neuropolypeptide h3;Phosphatidylethanolamine-binding protein 1;Prostatic-binding protein;Raf kinase inhibitor protein	PBP;PEBP;PEBP1	167	42.088	42.467	16.62	17.869	989470	18203000	19195000	2550700	45776000	50402000	1	1.43889e-06	183.99	0.999999	2.62187e-11	201.46	2.62187e-11	201.46	2	658.789	_ELRAPVAGT(ph)CY_	ELRAPVAGT(1)CY
524	P30086	P30086	HCNPpp;Hippocampal cholinergic neurostimulating peptide;Neuropolypeptide h3;Phosphatidylethanolamine-binding protein 1;Prostatic-binding protein;Raf kinase inhibitor protein	PBP;PEBP;PEBP1	115	9.4705	9.9486	10.197	11.311	1743600	26709000	29759000	5955800	43767000	49751000	0.999999	0.0625652	133.89	1	0.0176843	138.02	0.0176843	138.02	2	525.255	_VGSGPPKGT(ph)GL_	VGSGPPKGT(1)GL
2113	Q96BR5	Q96BR5	Hcp beta-lactamase-like protein C1orf163	C1orf163	86	3.1933	3.0874			236970	5117400	937400	0	0	1459400	1	0.0124496	125.82	1	0.0196715	122.28	0.0124496	125.82	2	456.215	_GGLT(ph)QDLK_	GGLT(1)QDLK
2114	Q96BR5	Q96BR5	Hcp beta-lactamase-like protein C1orf163	C1orf163	80	7.736	7.8937	3.3893	4.1284	6878900	37418000	38084000	4104500	11619000	20626000	1	0.013364	161.79	1	4.94057e-05	148.52	0.013364	161.79	2	526.247	_LGAYYVT(ph)GK_	LGAYYVT(1)GK
632	Q96BR5	Q96BR5	Hcp beta-lactamase-like protein C1orf163	C1orf163	80	4.5136	4.0708	4.7185	5.5516	3888500	17860000	11251000	9187800	25681000	30072000	0.999999	0.0146007	149.96	0.999995	1.3352e-12	198.81	1.3352e-12	198.81	2	706.299	_YVT(ph)GKGGLT(ph)QDL_	YVT(1)GKGGLT(1)QDL
2121	Q96IX5	Q96IX5	HCV F-transactivated protein 2;Up-regulated during skeletal muscle growth protein 5	HCVFTP2;PD04912;USMG5	13	5.1423	6.9253	1.6659	1.9068	711820	9894000	3535200	42257000	50883000	19549000	1	3.60465e-18	206.43	1	1.21973e-18	216.99	1.21973e-18	216.99	2	910.417	_AGPESDAQYQFT(ph)GIKK_	AGPESDAQYQFT(1)GIKK
1664	P08107	P08107	Heat shock 70 kDa protein 1/2;Heat shock 70 kDa protein 1A/1B	HSPA1;HSPA1A;HSPA1B	66	6.6143	7.7038	9.0661	10.649	8757000	112920000	25569000	15939000	114810000	65620000	1	0.000993382	147.24	1	1.34588e-13	202.82	1.34588e-13	202.82	2	869.912	_NQVALNPQNT(ph)VFDAK_	NQVALNPQNT(1)VFDAK
1805	P34932	P34932	Heat shock 70 kDa protein 4;Heat shock 70-related protein APG-2;HSP70RY	APG2;HSPA4	230	9.8508	10.176	2.0423	2.4068	2854400	34649000	33598000	6253200	15753000	15928000	0.998622	1.23223e-10	197.36	0.879974	2.86572e-13	187.11	1.23223e-10	197.36	2	701.342	_VLATAFDTT(ph)LGGR_	VLATAFDT(0.12)T(0.88)LGGR
1290	P11142;P11142-2;E9PLF4;E9PK54;E9PQK7;E9PQQ4;E9PKE3;E9PI65;E9PN89	P11142	Heat shock 70 kDa protein 8;Heat shock cognate 71 kDa protein	HSC70;HSP73;HSPA10;HSPA8	163	11.739	12.523	7.7304	8.0224	10786000	37488000	204000000	39353000	202180000	214600000	1	4.16212e-06	152.47	1	1.7088e-06	166.6	1.7088e-06	166.6	2	640.324	_DAGT(ph)IAGLNVLR_	DAGT(1)IAGLNVLR
1291	P11142;P11142-2;E9PLF4;E9PK54;E9PQK7;E9PQQ4;E9PKE3;E9PNE6;E9PPY6;E9PN25	P11142	Heat shock 70 kDa protein 8;Heat shock cognate 71 kDa protein	HSC70;HSP73;HSPA10;HSPA8	66	13.033	13.946	5.6854	6.7697	11075000	171880000	23245000	24926000	111000000	52054000	0.5	8.80506e-20	221.59	0.988172	4.12507e-23	224.67	4.12507e-23	224.67	2	865.384	_NQVAMNPTNT(ph)VFDAK_	NQVAMNPT(0.012)NT(0.988)VFDAK
8	P11142;E9PKE3;E9PNE6;P11142-2;A8K7Q2;P17066;P08107;P34931;Q53FA3;P54652;F8VZJ4;E7EP94;B4DXY3;F8W1P1;Q5SP16;E9PN89	P11142	Heat shock 70 kDa protein 8;Heat shock cognate 71 kDa protein;cDNA FLJ77848;Heat shock 70 kDa protein 6;Heat shock 70 kDa protein B';Heat shock 70 kDa protein 1/2;Heat shock 70 kDa protein 1A/1B;Heat shock 70 kDa protein 1-Hom;Heat shock 70 kDa protein 1-like;Heat shock 70kDa protein 1-like;Heat shock 70kDa protein 1-like variant;Heat shock-related 70 kDa protein 2;cDNA FLJ56517, highly similar t…	HSC70;HSP73;HSPA10;HSPA8;HSP70B';HSPA6;HSPA1;HSPA1A;HSPA1B;HSPA1L;DAAP-21F2.9-001;HSPA1L;HSPA2;DAAP-21F2.8-002;DADB-333F21.4-002;DAQB-147D11.2-002;HSPA1A;XXbac-BCX40G17.4-002;XXbac-BPG254B15.2-002	362	3.8845	4.0556			4005700	3126300	20340000	0	0	0	1	0.0672366	125.82				0.0672366	125.82	2	700.808	_NKS(ph)INPDEAVAY_	NKS(1)INPDEAVAY
1292	P11142;P11142-2;E9PLF4;E9PK54;E9PQK7;E9PQQ4;E9PKE3;E9PI65;E9PNE6;E9PPY6;E9PN25;P54652;E7EP11;H0YIE7;P08107;P34931;Q53FA3;F8VZJ4;B4DXY3;F8W1P1;P17066;P48741	P11142;P08107;P17066	Heat shock 70 kDa protein 8;Heat shock cognate 71 kDa protein;Heat shock-related 70 kDa protein 2;Heat shock 70 kDa protein 1/2;Heat shock 70 kDa protein 1A/1B;Heat shock 70 kDa protein 1-Hom;Heat shock 70 kDa protein 1-like;Heat shock 70kDa protein 1-like;Heat shock 70kDa protein 1-like variant;cDNA FLJ56517, highly similar to Heat shock 70 kDa protein 1L;Heat shock 70 kDa protein 6;Heat shock 7…	HSC70;HSP73;HSPA10;HSPA8;HSPA2;HSPA1;HSPA1A;HSPA1B;HSPA1L;DAAP-21F2.9-001;HSPA1L;HSP70B';HSPA6;HSP70B;HSPA7	47;47;49	3.0833	3.3436	2.3496	2.9477	2086200	7223100	7400300	4961900	7133100	8793600	0.97462	0.00411357	129.54	0.999765	0.0072462	125.53	0.00411357	129.54	2	784.337	_TTPSYVAFTDT(ph)ER_	TTPSYVAFTDT(1)ER
1665	P08238;Q58FF8	P08238	Heat shock 84 kDa;Heat shock protein HSP 90-beta;Heat shock protein 90-beta b;Putative heat shock protein HSP 90-beta 2	HSP90AB1;HSP90B;HSPC2;HSPCB;HSP90AB2P;HSP90BB	83	3.4275	5.1242	1.243	2.3017	7071100	28411000	5762500	29790000	29481000	28342000	0.997711	0.00668748	127.71	0.999871	0.00199414	137.84	0.00199414	137.84	2	723.351	_T(ph)LTLVDTGIGM(ox)TK_	T(1)LTLVDTGIGMTK
480	P08238;Q58FF7	P08238	Heat shock 84 kDa;Heat shock protein HSP 90-beta;Heat shock protein 90-beta c;Putative heat shock protein HSP 90-beta-3	HSP90AB1;HSP90B;HSPC2;HSPCB;HSP90AB3P;HSP90BC	83	7.3971	7.7001	3.3211	4.8281	2746200	12441000	13408000	2348400	7488600	1577600	1	0.024957	132.79	1	0.000443975	155.86	0.000443975	155.86	2	808.924	_KIDIIPNPQERT(ph)L_	KIDIIPNPQERT(1)L
1660	P07900-2;P07900;Q14568;P08238;Q58FF8	P07900-2;P08238	Heat shock 86 kDa;Heat shock protein HSP 90-alpha;Renal carcinoma antigen NY-REN-38;Heat shock 90 kDa protein 1 alpha-like 3;Putative heat shock protein HSP 90-alpha A2;Heat shock 84 kDa;Heat shock protein HSP 90-beta;Heat shock protein 90-beta b;Putative heat shock protein HSP 90-beta 2	HSP90A;HSP90AA1;HSPC1;HSPCA;HSP90AA2;HSPCAL3;HSP90AB1;HSP90B;HSPC2;HSPCB;HSP90AB2P;HSP90BB	231;104	4.0897	5.0669	2.0418	2.5444	2345200	11200000	2524600	7516100	15721000	3419500	1	0.0458435	105.95	1	0.00482876	120.53	0.00482876	120.53	2	661.839	_ADLINNLGT(ph)IAK_	ADLINNLGT(1)IAK
527	P09651-2;P09651;F8W1S7;F8W6I7;F8VRQ1;F8VSB5;F8VXY0;P09651-3;Q32P51;F8W646;F8VZ49;F8VYN5	P09651-2	Helix-destabilizing protein;Heterogeneous nuclear ribonucleoprotein A1;hnRNP core protein A1;Single-strand RNA-binding protein;Heterogeneous nuclear ribonucleoprotein A1-like 2;hnRNP core protein A1-like 2	HNRNPA1;HNRPA1;HNRNPA1L;HNRNPA1L2	95			3.0578	4.5407	0	0	0	37507	172860	228860	0.000153204	0.192325	105	0.982049	0.823096	88.552	0.192325	105	3	506.575	_EDS(ph)QRPGAHLTVK_	EDS(0.982)QRPGAHLT(0.018)VK
1685	P09651-2;P09651;F8W1S7;F8W6I7;F8VRQ1;F8VSB5;F8VXY0;P09651-3;Q32P51;F8W646;F8VZ49;J3KQA8	P09651-2	Helix-destabilizing protein;Heterogeneous nuclear ribonucleoprotein A1;hnRNP core protein A1;Single-strand RNA-binding protein;Heterogeneous nuclear ribonucleoprotein A1-like 2;hnRNP core protein A1-like 2	HNRNPA1;HNRPA1;HNRNPA1L;HNRNPA1L2	39	3.4183	3.8741	1.2341	1.3845	30317000	74936000	77999000	24559000	29623000	36620000	0.990499	7.43141e-38	263.45	0.985718	7.24506e-31	224.86	7.43141e-38	263.45	2	1031.43	_SHFEQWGT(ph)LTDCVVM(ox)R_	SHFEQWGT(0.986)LT(0.014)DCVVMR
257	O43504;E9PLX3	O43504	Hepatitis B virus X-interacting protein	HBXIP;XIP	38			9.4295	11.932	0	0	0	0	0	0	0.00279897	1.63649e-14	189.55	0.499947	7.12635e-15	197.84	7.12635e-15	197.84	3	692.344	_GT(ph)LSDEHAGVISVLAQQAAK_	GT(0.5)LS(0.5)DEHAGVISVLAQQAAK
1309	O43504;E9PLX3	O43504	Hepatitis B virus X-interacting protein	HBXIP;XIP	36	11.516	14.333	8.0491	10.227	2872300	84544000	104360000	6183000	117840000	115270000	0.997201	1.63649e-14	189.55	0.499947	7.12635e-15	197.84	7.12635e-15	197.84	3	692.344	_GT(ph)LSDEHAGVISVLAQQAAK_	GT(0.5)LS(0.5)DEHAGVISVLAQQAAK
453	O43504	O43504	Hepatitis B virus X-interacting protein	HBXIP;XIP	12	5.6573	7.445			3246600	14644000	3885200	0	0	0	0.999831	0.152314	111.22				0.152314	111.22	2	1003.47	_EQHLEDT(ph)M(ox)KNPSIVGVL_	EQHLEDT(1)MKNPSIVGVL
283	H0YMA4;Q15004;H0YKX3;A6NNU5	H0YMA4	Hepatitis C virus NS5A-transactivated protein 9;Overexpressed in anaplastic thyroid carcinoma 1;p15PAF;PCNA-associated factor;Putative uncharacterized protein KIAA0101	KIAA0101;L5;NS5ATP9;PAF;KIAA0101	12	13.463	15.38			4697400	42263000	3971600	0	0	0	0.999979	0.171755	115.14				0.171755	115.14	2	687.327	_VRTKADSVPGT(ph)Y_	VRTKADSVPGT(1)Y
1006	Q5SZ07;P51858;Q5SZ08;A8K8G0	Q5SZ07	Hepatoma-derived growth factor (High-mobility group protein 1-like);Hepatoma-derived growth factor;High mobility group protein 1-like 2;Hepatoma-derived growth factor (High-mobility group protein 1-like);Hepatoma-derived growth factor (High-mobility group protein 1-like), isoform CRA_b;cDNA FLJ75113	HDGF;RP11-66D17.10-003;HDGF;HMG1L2;hCG_1775235;HDGF;RP11-66D17.10-002	110	3.4807	4.394	1.5371	1.7527	15876000	42525000	48435000	32670000	30925000	31658000	1	6.28393e-36	244.32	1	7.14907e-19	214.46	6.28393e-36	244.32	2	1014.48	_KGFSEGLWEIENNPT(ph)VK_	KGFSEGLWEIENNPT(1)VK
287	Q5SZ07;P51858;Q5SZ08;A8K8G0	Q5SZ07	Hepatoma-derived growth factor (High-mobility group protein 1-like);Hepatoma-derived growth factor;High mobility group protein 1-like 2;Hepatoma-derived growth factor (High-mobility group protein 1-like);Hepatoma-derived growth factor (High-mobility group protein 1-like), isoform CRA_b;cDNA FLJ75113	HDGF;RP11-66D17.10-003;HDGF;HMG1L2;hCG_1775235;HDGF;RP11-66D17.10-002	110	17.414	19.651	5.7639	7.053	13678000	118420000	17786000	2416200	25756000	27209000	1	0.000483536	155	1	4.80817e-06	166.48	4.80817e-06	166.48	2	751.332	_EIENNPT(ph)VKASGY_	EIENNPT(1)VKASGY
1245	P51991;P51991-2;E7EWI9	P51991	Heterogeneous nuclear ribonucleoprotein A3	HNRNPA3;HNRPA3	124	9.0174	12.523			104910	536870	2878000	0	0	0	0.999992	0.00740631	131.35				0.00740631	131.35	2	730.861	_EDSVKPGAHLT(ph)VK_	EDSVKPGAHLT(1)VK
1869	P52272;P52272-2	P52272	Heterogeneous nuclear ribonucleoprotein M	HNRNPM;HNRPM;NAGR1	665	5.2682	5.6806	0.94293	0.96535	210980	1100700	1119900	608130	460030	540690	1	0.00255565	136.63	1	0.0235973	110.87	0.00255565	136.63	2	624.278	_NLPFDFT(ph)WK_	NLPFDFT(1)WK
576	P22626;P22626-2	P22626	Heterogeneous nuclear ribonucleoproteins A2/B1	HNRNPA2B1;HNRPA2B1	225	9.736	11.338	15.737	14.817	1875500	18178000	22027000	562950	3389900	20248000	1	0.107089	103.88	1	0.00454819	136.39	0.00454819	136.39	2	729.302	_GGGGNFGPGPGS(ph)NFR_	GGGGNFGPGPGS(1)NFR
577	P22626;P22626-2	P22626	Heterogeneous nuclear ribonucleoproteins A2/B1	HNRNPA2B1;HNRPA2B1	212	9.0877	15.266			82242	1823500	634680	0	0	663770	1	0.0920444	103.08	1	0.171784	94.616	0.0920444	103.08	2	547.209	_GGNFGFGDS(ph)R_	GGNFGFGDS(1)R
578	P22626;P22626-2	P22626	Heterogeneous nuclear ribonucleoproteins A2/B1	HNRNPA2B1;HNRPA2B1	344	4.5037	5.6486	1.1935	1.496	1489000	5470800	1047900	6057800	15268000	2075700	0.538665	1.41837e-05	134.28	0.978282	1.29586e-05	135.62	1.29586e-05	135.62	3	762.627	_NM(ox)GGPYGGGNYGPGGSGGS(ph)GGYGGR_	NMGGPYGGGNYGPGGS(0.084)GGS(0.539)GGY(0.377)GGR
1756	P22626;P22626-2	P22626	Heterogeneous nuclear ribonucleoproteins A2/B1	HNRNPA2B1;HNRPA2B1	159			3.2497	4.4744	0	1266400	3460000	2717500	15829000	19711000	1	0.00462255	136.17	1	0.0060029	131.96	0.00462255	136.17	3	592.582	_GFGFVT(ph)FDDHDPVDK_	GFGFVT(1)FDDHDPVDK
1757	P22626;P22626-2	P22626	Heterogeneous nuclear ribonucleoproteins A2/B1	HNRNPA2B1;HNRPA2B1	140	42.274	48.362	24.891	29.93	1720200	80767000	98105000	2991700	80053000	101180000	1	5.98927e-10	175.15	1	1.05777e-15	205.13	1.05777e-15	205.13	2	634.81	_IDT(ph)IEIITDR_	IDT(1)IEIITDR
1758	P22626;P22626-2	P22626	Heterogeneous nuclear ribonucleoproteins A2/B1	HNRNPA2B1;HNRPA2B1	48	22.602	26.555	30.697	36.748	1453500	47471000	56712000	2348000	74359000	88946000	1	0.0705582	155.07	1	0.0121737	141.48	0.0705582	155.07	2	545.227	_LT(ph)DCVVM(ox)R_	LT(1)DCVVMR
1759	P22626	P22626	Heterogeneous nuclear ribonucleoproteins A2/B1	HNRNPA2B1;HNRPA2B1	4	29.994	37.714	27.289	32.616	396040	16782000	22337000	5445500	178650000	217000000	1	0.00304001	134.68	0.999999	0.000495439	132.78	0.00304001	134.68	2	569.281	_T(ph)LETVPLER_	T(1)LETVPLER
1760	P22626;P22626-2	P22626	Heterogeneous nuclear ribonucleoproteins A2/B1	HNRNPA2B1;HNRPA2B1	176	11.458	14.255	5.6157	6.8228	2970500	34406000	22450000	23463000	32255000	49228000	0.999818	5.74748e-06	149.69	0.999485	0.00240694	122.46	5.74748e-06	149.69	3	497.884	_YHT(ph)IN(de)GHNAEVR_	YHT(1)INGHNAEVR
174	P22626;P22626-2	P22626	Heterogeneous nuclear ribonucleoproteins A2/B1	HNRNPA2B1;HNRPA2B1	236			10.38	13.909	0	0	0	7898800	50391000	64540000				0.999999	0.0522819	125.74	0.0522819	125.74	3	451.517	_RGGSDGYGS(ph)GRGF_	RGGSDGYGS(1)GRGF
1425	P07910;G3V2Q1;P07910-2;G3V4C1;P07910-4;P07910-3;B4DY08;G3V4W0;O60812;G3V576;G3V575;G3V555;B4DSU6;G3V251;G3V3K6;G3V5X6;G3V4M8;G3V2H6	P07910	Heterogeneous nuclear ribonucleoproteins C1/C2;cDNA FLJ53542, highly similar to Heterogeneous nuclear ribonucleoproteins C;Heterogeneous nuclear ribonucleoprotein C-like 1;hnRNP core protein C-like 1;cDNA FLJ52975, highly similar to Heterogeneous nuclear ribonucleoproteins C	HNRNPC;HNRPC;HNRNPCL1;HNRPCL1	25	3.5783	3.9229	1.0083	1.5341	921660	5579700	5606100	2421000	2904400	3119300	1	1.68857e-07	188.91	1	2.76199e-13	189.33	2.76199e-13	189.33	2	698.884	_VFIGNLNT(ph)LVVK_	VFIGNLNT(1)LVVK
522	P09429;Q5T7C6;Q5T7C4;Q5T7C0	P09429	High mobility group protein 1;High mobility group protein B1;High-mobility group box 1;High-mobility group box 1;High-mobility group box 1	HMG1;HMGB1;HMGB1;RP11-550P23.1-002;HMGB1;RP11-550P23.1-003;HMGB1;RP11-550P23.1-005	35	7.2011	11.925	8.4634	16.125	40397000	235620000	171030000	77127000	98445000	78030000	1	0.0387775	130.27	0.98775	1.31257e-08	154.72	1.31257e-08	154.72	2	836.872	_KHPDAS(ph)VNFSEFSK_	KHPDAS(0.988)VNFS(0.012)EFSK
585	P26583;D6R9A6	P26583	High mobility group protein 2;High mobility group protein B2	HMG2;HMGB2	35	8.9358	15.678	1.4393	3.1135	5306900	75830000	13375000	2760600	6306700	2331700	0.898294	0.0488576	128.85	0.105048	0.00838604	124.07	0.0488576	128.85	3	558.25	_KHPDSS(ph)VNFAEFSK_	KHPDS(0.102)S(0.898)VNFAEFSK
1769	P26583;D6R9A6	P26583	High mobility group protein 2;High mobility group protein B2	HMG2;HMGB2	125	4.1171	8.1326	1.042	2.3038	10655000	44396000	18792000	19161000	28257000	75595000	1	5.9723e-07	172.57	0.999863	1.18241e-12	170.66	5.9723e-07	172.57	3	507.243	_SEHPGLSIGDT(ph)AKK_	SEHPGLSIGDT(1)AKK
388	G3XAD8;P31948;F5H783;F5GXD8	G3XAD8	Hsc70/Hsp90-organizing protein;Renal carcinoma antigen NY-REN-11;Stress-induced-phosphoprotein 1;Transformation-sensitive protein IEF SSP 3521	STIP1	111	0.55356	0.65332	6.3375	7.6955	41299000	78973000	7874000	998160	2269700	11388000	1	0.128895	109.44	1	0.181202	106.32	0.128895	109.44	3	683.299	_EDGCKT(ph)VDLKPDWGKGY_	EDGCKT(1)VDLKPDWGKGY
2013	Q16543	Q16543	Hsp90 chaperone protein kinase-targeting subunit;Hsp90 co-chaperone Cdc37;p50Cdc37	CDC37;CDC37A	118	9.4141	11.098	4.0612	4.8761	5407600	73375000	41991000	272510	1182100	1399300	0.870422	0.00275801	127.17	0.860624	0.132184	87.719	0.00275801	127.17	2	679.297	_SMPWNVDT(ph)LSK_	SMPWNVDT(0.87)LS(0.13)K
601	Q16543	Q16543	Hsp90 chaperone protein kinase-targeting subunit;Hsp90 co-chaperone Cdc37;p50Cdc37	CDC37;CDC37A	118	20.346	25.321	14.835	17.001	3848200	91725000	22375000	699240	20302000	19680000	0.996083	0.00712842	169.37	0.996939	0.000117368	152.54	0.00712842	169.37	2	588.253	_NVDT(ph)LSKDGF_	NVDT(0.997)LS(0.003)KDGF
1619	P00492	P00492	Hypoxanthine-guanine phosphoribosyltransferase	HPRT;HPRT1	124	4.4853	5.1597	1.6155	1.4874	357490	1869400	23942000	2943200	1242500	6466700	0.851595	0.0617132	106.32	0.7945	0.0156992	114.7	0.0156992	114.7	2	678.326	_VIGGDDLST(ph)LTGK_	VIGGDDLS(0.12)T(0.795)LT(0.086)GK
841	Q8WUF5	Q8WUF5	Inhibitor of ASPP protein;NFkB-interacting protein 1;PPP1R13B-like protein;RelA-associated inhibitor	IASPP;NKIP1;PPP1R13BL;PPP1R13L;RAI	134	4.4664	5.3149	4.1237	4.8165	5136800	30303000	37879000	4473100	5909900	27545000	0.998694	1.17252e-18	209.56	0.999999	8.93268e-10	165.86	1.17252e-18	209.56	2	894.914	_TPLYLQPDAYGS(ph)LDR_	TPLYLQPDAYGS(1)LDR
1252	P06756;P06756-2;E7EWZ6	P06756	Integrin alpha-V;Integrin alpha-V heavy chain;Integrin alpha-V light chain;Vitronectin receptor subunit alpha	ITGAV;MSK8;VNRA	166	29.441	30.509	25.406	25.429	2232600	58595000	60543000	3793600	69278000	70018000	1	0.0159295	147.51	0.99999	0.180471	103.55	0.0159295	147.51	2	538.218	_T(ph)VEYAPCR_	T(1)VEYAPCR
69	P06756;P06756-2;E7EWZ6	P06756	Integrin alpha-V;Integrin alpha-V heavy chain;Integrin alpha-V light chain;Vitronectin receptor subunit alpha	ITGAV;MSK8;VNRA	437					0	1126200	766060	0	0	0	0.999794	7.47811e-09	159.06				7.47811e-09	159.06	2	1154.53	_S(ph)M(ox)KGATDIDKNGYPDLIVGAF_	S(1)MKGATDIDKNGYPDLIVGAF
1126	Q99661;B7Z6Q6;Q99661-2;Q5JR91;Q5JR89	Q99661	Kinesin-like protein 6;Kinesin-like protein KIF2C;Mitotic centromere-associated kinesin;cDNA FLJ54088, highly similar to Kinesin-like protein KIF2C;Kinesin family member 2C;Kinesin family member 2C	KIF2C;KNSL6;KIF2C;RP11-269F19.1-003;KIF2C;RP11-269F19.1-004	87	4.2553	5.1902	2.3199	3.0126	53200000	90715000	100590000	30140000	39144000	34877000	1	7.69317e-05	150.26	1	7.71412e-05	150.22	7.69317e-05	150.26	2	796.39	_DNLPLQENVT(ph)IQK_	DNLPLQENVT(1)IQK
1963	Q13263;Q13263-2	Q13263	KRAB-associated protein 1;KRAB-interacting protein 1;Nuclear corepressor KAP-1;RING finger protein 96;Transcription intermediary factor 1-beta;Tripartite motif-containing protein 28	KAP1;RNF96;TIF1B;TRIM28	690	3.0026	5.3281			143170	2120300	715390	0	0	772570	0.871915	0.511593	83.106	0.855738	0.0255414	115.56	0.0255414	115.56	2	965.42	_EEDGSLSLDGADST(ph)GVVAK_	EEDGSLSLDGADS(0.128)T(0.872)GVVAK
369	P05455;E9PFH8	P05455	La autoantigen;La ribonucleoprotein;Lupus La protein;Sjoegren syndrome type B antigen	SSB	244	14.189	21.969	1.4965	1.8498	158440	3404200	1149700	440930	1406800	9997500	1	0.136939	120.06	1	0.235361	113.47	0.136939	120.06	2	802.301	_SGDLDDQT(ph)CREDL_	SGDLDDQT(1)CREDL
1438	P42167;G5E972;P42167-2;A2T926;P42166	P42167	Lamina-associated polypeptide 2, isoforms beta/gamma;Splenin;Thymopentin;Thymopoietin;Thymopoietin, isoforms beta/gamma;Thymopoietin-related peptide isoforms beta/gamma;TP5;Thymopoietin zeta isoform;Lamina-associated polypeptide 2, isoform alpha;Splenin;Thymopentin;Thymopoietin;Thymopoietin isoform alpha;Thymopoietin-related peptide isoform alpha;TP5	LAP2;TMPO;TMPO;LAP2;TMPO	57	3.24	4.6054	1.8504	2.5976	254800	2265700	422410	1314600	2532700	262540	0.997033	0.013265	120.53	0.995795	0.189179	101.39	0.013265	120.53	2	666.327	_NRPPLPAGT(ph)NSK_	NRPPLPAGT(0.997)NS(0.003)K
1440	P42167;G5E972;P42167-2;A2T926;P42166	P42167	Lamina-associated polypeptide 2, isoforms beta/gamma;Splenin;Thymopentin;Thymopoietin;Thymopoietin, isoforms beta/gamma;Thymopoietin-related peptide isoforms beta/gamma;TP5;Thymopoietin zeta isoform;Lamina-associated polypeptide 2, isoform alpha;Splenin;Thymopentin;Thymopoietin;Thymopoietin isoform alpha;Thymopoietin-related peptide isoform alpha;TP5	LAP2;TMPO;TMPO;LAP2;TMPO	26	3.8377	4.0626	1.9308	2.6974	28093000	55968000	61327000	19282000	36147000	6578700	1	1.35694e-19	218.63	1	3.40949e-19	212.95	1.35694e-19	218.63	2	889.428	_SELVANNVT(ph)LPAGEQR_	SELVANNVT(1)LPAGEQR
1441	P42167;G5E972;P42167-2;A2T926;P42166;H0YJH7	P42167	Lamina-associated polypeptide 2, isoforms beta/gamma;Splenin;Thymopentin;Thymopoietin;Thymopoietin, isoforms beta/gamma;Thymopoietin-related peptide isoforms beta/gamma;TP5;Thymopoietin zeta isoform;Lamina-associated polypeptide 2, isoform alpha;Splenin;Thymopentin;Thymopoietin;Thymopoietin isoform alpha;Thymopoietin-related peptide isoform alpha;TP5	LAP2;TMPO;TMPO;LAP2;TMPO	137	12.182	15.806	4.9109	6.4469	453440000	231170000	284680000	380190000	235210000	166540000	0.998425	3.53495e-11	202.29	0.997921	3.39635e-17	223.22	3.39635e-17	223.22	2	705.842	_YGVNPGPIVGT(ph)TR_	YGVNPGPIVGT(0.998)T(0.002)R
1014	P07195;A8MW50;C9J7H8;F5H793	P07195	LDH heart subunit;L-lactate dehydrogenase B chain;Renal carcinoma antigen NY-REN-46;L-lactate dehydrogenase;Putative uncharacterized protein LDHB	LDHB;LDHB;LDHB	18	13.642	9.7579	2.5699	2.6725	406440	1259100	5978600	1443700	3985600	3957100	1	0.102285	105.53	1	1.42453e-09	156.57	1.42453e-09	156.57	2	887.935	_LIAPVAEEEAT(ph)VPNNK_	LIAPVAEEEAT(1)VPNNK
626	Q96AG4	Q96AG4	Leucine-rich repeat-containing protein 59	LRRC59;PRO1855	99			5.2693	7.7356	0	0	0	515840	4102100	1338800				0.999996	0.185561	122.69	0.185561	122.69	2	656.339	_NNKLVT(ph)LPVSF_	NNKLVT(1)LPVSF
1381	Q14847-2;Q14847;F6S2S5	Q14847-2	LIM and SH3 domain protein 1;Metastatic lymph node gene 50 protein	LASP1;MLN50	15	5.234	5.3306	1.5074	1.6694	348060	2025600	2223500	6306800	9078500	5924300	0.999494	0.284551	67.032	0.999161	0.185204	77.058	0.185204	77.058	2	465.223	_IVYPT(ph)EK_	IVY(0.001)PT(0.999)EK
1382	Q14847-2;Q14847;F6S2S5;C9J9W2	Q14847-2	LIM and SH3 domain protein 1;Metastatic lymph node gene 50 protein;Putative uncharacterized protein LASP1	LASP1;MLN50;LASP1	63	5.1562	7.0946	4.2922	5.0258	11044000	55264000	84884000	29484000	45730000	121330000	0.95161	0.123499	100.4	0.292179	0.000353223	124.16	0.000353223	124.16	2	844.871	_QSFT(ph)MVADTPENLR_	QS(0.048)FT(0.952)MVADTPENLR
2100	Q93052;C9JUT4;C9JXK9	Q93052	LIM domain-containing preferred translocation partner in lipoma;Lipoma-preferred partner;LIM domain containing preferred translocation partner in lipoma, isoform CRA_e;Putative uncharacterized protein LPP;Putative uncharacterized protein LPP	LPP;hCG_17155;LPP;LPP	325	3.4696	3.696	3.9822	5.0647	2425900	23856000	16598000	9129700	31017000	31277000	1	4.84054e-05	160.43	0.999202	7.30606e-09	184.22	7.30606e-09	184.22	3	727.643	_NDSDPTYGQQGHPNT(ph)WKR_	NDSDPTY(0.001)GQQGHPNT(0.999)WKR
1167	Q9UGP4;C9JRJ5	Q9UGP4	LIM domain-containing protein 1;Putative uncharacterized protein LIMD1	LIMD1;LIMD1	69	6.5412	5.8753			353160	5501100	19641000	0	0	0	1	0.0550795	110.44				0.0550795	110.44	3	770.725	_IHLQQQQQQLLQEET(ph)LPR_	IHLQQQQQQLLQEET(1)LPR
2089	Q8NFQ8	Q8NFQ8	Lumenal domain-like LAP1;Torsin-1A-interacting protein 2	LULL1;TOR1AIP2	176	24.188	20.609	4.6061	4.7515	1002800	75343000	57547000	8771800	66952000	12725000	0.850925	0.00484577	82.726	0.593453	0.00241084	85.191	0.00241084	85.191	3	1265.85	_EASDGTGASQEPPTTDSQEAQ(de)SPGHSSAGQEGEDT(ph)LR_	EASDGTGASQEPPT(0.001)T(0.001)DSQEAQS(0.004)PGHS(0.071)S(0.071)AGQEGEDT(0.851)LR
1478	Q99547;H3BNT4;H3BSB3	Q99547	M-phase phosphoprotein 6	MPHOSPH6;MPP6	120	4.4426	4.9071	0.24866	0.19359	6090600	44316000	15291000	28131000	28537000	14272000	0.999998	0.000521387	142.1	1	0.0635437	125.53	0.000521387	142.1	2	684.814	_YET(ph)LVGT(ph)IGKK_	YET(1)LVGT(1)IGKK
1479	Q99547;H3BNT4;H3BSB3	Q99547	M-phase phosphoprotein 6	MPHOSPH6;MPP6	124	4.4426	4.9071	0.24866	0.19359	6090600	44316000	15291000	28131000	28537000	14272000	1	0.000521387	142.1	1	0.0635437	125.53	0.000521387	142.1	2	684.814	_YET(ph)LVGT(ph)IGKK_	YET(1)LVGT(1)IGKK
1467	P25789;H0YL69;H0YMZ1;H0YMA1;H0YMI6;H0YLC2;H0YLS6	P25789	Macropain subunit C9;Multicatalytic endopeptidase complex subunit C9;Proteasome component C9;Proteasome subunit alpha type-4;Proteasome subunit L	HC9;PSC9;PSMA4	9	21.224	22.12	19.726	19.794	393240	7827900	59740000	474600	7778400	48085000	0.879525	0.0672114	106.2	0.921639	0.0612016	107.21	0.0612016	107.21	2	544.245	_T(ph)TIFSPEGR_	T(0.922)T(0.078)IFSPEGR
1022	A9R9N7;P13746-2;Q5SRN5;H3BM16;P01891;P01892;P04439;P10316;P13746;P16188;P16189;P16190;P30453;P30457;P30459;F8VU18;A9R9N8;H3BM09;Q5SRN7	A9R9N7	Major histocompatibility complex, class I, A;Major histocompatibility complex, class I, A;Aw-68;HLA class I histocompatibility antigen, A-28 alpha chain;HLA class I histocompatibility antigen, A-68 alpha chain;MHC class I antigen A*68;HLA class I histocompatibility antigen, A-2 alpha chain;MHC class I antigen A*2;HLA class I histocompatibility antigen, A-3 alpha chain;MHC class I antigen A*3;Aw-6…	DADB-123D8.3-002;HLA-A;HLA-A;XXbac-BPG309N1.2-002;HLAA;HLA-A;HLAA;HLA-A;HLAA;HLA-A;HLAA;HLA-A;HLAA;HLA-A;HLAA;HLA-A;HLAA;HLA-A;HLAA;HLA-A;HLAA;HLA-A;HLAA;HLA-A;HLAA;HLA-A;DADB-123D8.3-003;HLA-A;HLA-A;XXbac-BPG309N1.2-003	104	9.6229	10.743	1.9903	2.2202	2907400	22144000	24379000	7098800	2800600	16457000	1	0.10031	109.01	1	0.357477	86.833	0.10031	109.01	2	427.213	_VDLGT(ph)LR_	VDLGT(1)LR
329	Q15637-5;Q15637;Q15637-2;Q15637-3;C9JJE2;Q15637-6;Q15637-4;B4DX42	Q15637-5	Mammalian branch point-binding protein;Splicing factor 1;Transcription factor ZFM1;Zinc finger gene in MEN1 locus;Zinc finger protein 162;Putative uncharacterized protein SF1;cDNA FLJ54064, highly similar to Splicing factor 1	SF1;ZFM1;ZNF162;SF1	378	11.016	12.905	3.2109	3.8869	2310800	28343000	33134000	4840200	17496000	22257000	1	0.347475	84.605	1	0.164383	90.614	0.164383	90.614	2	748.841	_N(de)GT(ph)LREDDNRIL_	NGT(1)LREDDNRIL
1846	P46821	P46821	MAP1 light chain LC1;Microtubule-associated protein 1B	MAP1B	1925	3.5105	5.4454	1.659	2.1437	2439000	8404300	2000400	5514600	12116000	2273400	2.29076e-10	8.91987e-05	157.2	0.954853	6.51493e-08	176.87	6.51493e-08	176.87	2	825.802	_S(ph)PSDSGYSYET(ph)IGK_	S(0.511)PS(0.488)DS(0.001)GY(0.001)S(0.013)Y(0.032)ET(0.955)IGK
1853	P46821	P46821	MAP1 light chain LC1;Microtubule-associated protein 1B	MAP1B	1977	5.4192	8.0958	3.157	5.177	815690	4808200	7561500	319240	388290	2245100	0.999623	5.03995e-19	209.66	0.999474	3.85058e-103	198.95	5.03995e-19	209.66	2	1045.92	_TTS(ph)PPEVSGYSYEKT(ph)ER_	T(0.246)T(0.301)S(0.454)PPEVSGYSYEKT(0.999)ER
1169	Q96T17-2;Q96T17;Q96T17-4;C9JYW0;F5GYC2	Q96T17-2	MAP7 domain-containing protein 2;Putative uncharacterized protein MAP7D2	MAP7D2;MAP7D2	435	10.568	12.965	2.3156	4.2134	0	0	0	0	0	0	0.68989	0.0265014	111.62	0.652547	0.0122272	114.4	0.0122272	114.4	3	704.327	_AENSAALGKPTAGT(ph)TDAGEAAK_	AENSAALGKPTAGT(0.69)T(0.31)DAGEAAK
1542	O00264;O15173	O00264;O15173	Membrane-associated progesterone receptor component 1;Membrane-associated progesterone receptor component 2;Progesterone membrane-binding protein;Steroid receptor protein DG6	HPR6.6;PGRMC;PGRMC1;DG6;PGRMC2;PMBP	127;157			3.8746	4.2085	0	1167500	1079100	1313800	8650200	10200000	1	0.00179304	142.92	1	0.0172655	169.09	0.0172655	169.09	2	552.743	_GLAT(ph)FCLDK_	GLAT(1)FCLDK
202	E7EVA0	E7EVA0	Microtubule-associated protein	MAP4	870	6.1541	15.121	1.7191	12.478	1700400	1044300	12015000	2074300	7543100	2669700	0.999999	6.26645e-08	198.57	0.98388	7.46031e-07	178.32	6.26645e-08	198.57	2	722.348	_LVAENFVSES(ph)LR_	LVAENFVS(0.016)ES(0.984)LR
201	E7EVA0;P27816;P27816-6;P27816-2;E9PGM5;P27816-4;B9ZVR1;B5MEG9;F8W9U4;H0Y2V1;B4DSQ1;P27816-5;H7C4C5	E7EVA0;P27816-5	Microtubule-associated protein 4;Microtubule-associated protein;Putative uncharacterized protein MAP4;Microtubule-associated protein	MAP4;MAP4;MAP4	2073;655			17.492	21.61	0	0	0	0	0	0	0.11418	5.95431e-05	138.24	0.493635	1.26123e-05	149.23	1.26123e-05	149.23	2	605.789	_LATNT(ph)SAPDLK_	LAT(0.013)NT(0.494)S(0.494)APDLK
1226	E7EVA0;P27816;P27816-6;P27816-2;E9PGM5;P27816-4;B9ZVR1;B5MEG9;F8W9U4;H0Y2V1;B4DSQ1;P27816-5;H7C4C5	E7EVA0;P27816-5	Microtubule-associated protein 4;Microtubule-associated protein;Putative uncharacterized protein MAP4;Microtubule-associated protein	MAP4;MAP4;MAP4	2072;654	22.969	25.765	17.418	21.844	772050	16023000	14786000	7093400	64343000	11887000	0.884832	5.95431e-05	138.24	0.493635	1.26123e-05	149.23	1.26123e-05	149.23	2	605.789	_LATNT(ph)SAPDLK_	LAT(0.013)NT(0.494)S(0.494)APDLK
321	F8W031;Q9Y2B0;F8VXJ7;F8W1K5	F8W031	MIR-interacting saposin-like protein;Protein canopy homolog 2;Putative secreted protein Zsig9;Transmembrane protein 4	CNPY2;MSAP;TMEM4;UNQ1943/PRO4426;ZSIG9	63	1.5441	1.2224	11.873	11.415	0	0	0	1666300	52580000	11253000	0.524304	0.0753262	108.77	0.16474	5.81093e-05	161.24	5.81093e-05	161.24	2	906.414	_IN(de)PDGS(ph)QSVVEVPYAR_	INPDGS(0.524)QS(0.476)VVEVPYAR
323	F8W031;Q9Y2B0;F8VXJ7;F8W1K5	F8W031	MIR-interacting saposin-like protein;Protein canopy homolog 2;Putative secreted protein Zsig9;Transmembrane protein 4	CNPY2;MSAP;TMEM4;UNQ1943/PRO4426;ZSIG9	74			3.6529	4.1531	0	0	0	758800	4666200	4083700				0.894844	0.00206363	143.97	0.00206363	143.97	3	632.28	_S(ph)EAHLTELLEEICDR_	S(0.895)EAHLT(0.105)ELLEEICDR
1393	F8W031;Q9Y2B0;F8VXJ7;F8W1K5;H0YI18	F8W031	MIR-interacting saposin-like protein;Protein canopy homolog 2;Putative secreted protein Zsig9;Transmembrane protein 4	CNPY2;MSAP;TMEM4;UNQ1943/PRO4426;ZSIG9	132	5.658	7.1214	1.5029	1.7262	7852600	64548000	63938000	37372000	53244000	65961000	0.999999	5.30296e-06	152.07	0.996766	3.5094e-10	182.28	3.5094e-10	182.28	2	564.763	_IDSDISGT(ph)LK_	IDSDIS(0.003)GT(0.997)LK
1394	F8W031;Q9Y2B0;F8VXJ7;F8VP03;Q9Y2B0-2;F8W1U5;H0YIH9	F8W031	MIR-interacting saposin-like protein;Protein canopy homolog 2;Putative secreted protein Zsig9;Transmembrane protein 4	CNPY2;MSAP;TMEM4;UNQ1943/PRO4426;ZSIG9	50	29.295	28.82	16.461	16.691	1229400	28023000	2999400	7408100	49211000	66757000	1	0.114469	120.06	1	0.0187518	148.32	0.0187518	148.32	2	518.22	_T(ph)IQM(ox)GSFR_	T(1)IQMGSFR
108	F8W031;Q9Y2B0;F8VXJ7;F8W1K5	F8W031	MIR-interacting saposin-like protein;Protein canopy homolog 2;Putative secreted protein Zsig9;Transmembrane protein 4	CNPY2;MSAP;TMEM4;UNQ1943/PRO4426;ZSIG9	63			5.1799	6.4341	0	0	0	11547000	40219000	44688000				0.5	0.2172	103.79	0.2172	103.79	2	870.404	_RINPDGS(ph)QSVVEVPY_	RINPDGS(0.5)QS(0.5)VVEVPY
109	F8W031;Q9Y2B0;F8VXJ7;F8W1K5	F8W031	MIR-interacting saposin-like protein;Protein canopy homolog 2;Putative secreted protein Zsig9;Transmembrane protein 4	CNPY2;MSAP;TMEM4;UNQ1943/PRO4426;ZSIG9	65			3.1733	4.3617	0	0	0	0	0	0				0.5	0.2172	103.79	0.2172	103.79	2	870.404	_RINPDGS(ph)QSVVEVPY_	RINPDGS(0.5)QS(0.5)VVEVPY
403	F8W031;Q9Y2B0;F8VXJ7;F8VP03;Q9Y2B0-2;F8W1U5;H0YIH9	F8W031	MIR-interacting saposin-like protein;Protein canopy homolog 2;Putative secreted protein Zsig9;Transmembrane protein 4	CNPY2;MSAP;TMEM4;UNQ1943/PRO4426;ZSIG9	50	6.2282	4.9972	23.018	25.316	6023300	25378000	67212000	317750	2758900	7735400	0.999998	2.45865e-22	203.27	1	2.22788e-05	152.88	2.45865e-22	203.27	2	944.45	_EIAQVDPKKT(ph)IQM(ox)GSF_	EIAQVDPKKT(1)IQMGSF
968	Q9Y5L4	Q9Y5L4	Mitochondrial import inner membrane translocase subunit Tim13	TIM13B;TIMM13;TIMM13A;TIMM13B	57	7.1838	7.293	15.229	17.17	1624700	2346600	11366000	919360	1655100	13251000	0.999809	0.0544358	121.56	0.999851	0.0763733	115.68	0.0544358	121.56	2	835.366	_CIGKPGGS(ph)LDNSEQK_	CIGKPGGS(1)LDNSEQK
2207	Q9Y5L4	Q9Y5L4	Mitochondrial import inner membrane translocase subunit Tim13	TIM13B;TIMM13;TIMM13A;TIMM13B	79	7.7267	8.8035	2.1532	2.3819	76565000	44492000	39428000	13169000	17989000	19551000	0.998349	1.04357e-05	150.46	0.999513	7.892e-06	155.11	7.892e-06	155.11	2	661.765	_YMDAWNT(ph)VSR_	YMDAWNT(1)VSR
2204	Q9Y5J7	Q9Y5J7	Mitochondrial import inner membrane translocase subunit Tim9	TIM9;TIM9A;TIMM9;TIMM9A	46	56.557	59.698	9.5554	12.604	0	0	3092600	56181	766630	1020200	0.835205	1.59271e-29	243.9	0.0175129	0.0118398	139.49	1.59271e-29	243.9	2	1027.93	_EVKPEET(ph)TCSEHCLQK_	EVKPEET(0.835)T(0.162)CS(0.002)EHCLQK
2205	Q9Y5J7;G3V502;G3V2F3	Q9Y5J7	Mitochondrial import inner membrane translocase subunit Tim9	TIM9;TIM9A;TIMM9;TIMM9A	27	2.7857	2.7685	3.172	3.8482	13947000	29760000	4137600	2342400	15499000	3404300	0.999602	0.000871809	130.1	1	2.06904e-05	179.19	2.06904e-05	179.19	2	733.309	_LTET(ph)CFLDCVK_	LTET(1)CFLDCVK
2237	Q9Y5J7;G3V502;G3V2F3	Q9Y5J7	Mitochondrial import inner membrane translocase subunit Tim9	TIM9;TIM9A;TIMM9;TIMM9A	21	21.803	23.531			0	0	0	0	0	0	0.526633	0.252564	88.819	0.0637238	0.144231	91.9	0.144231	91.9	2	526.228	_EFLGTY(ph)NK_	EFLGT(0.473)Y(0.527)NK
988	A6NCI0;Q9Y6G3;J3KPP0	A6NCI0	Mitochondrial ribosomal protein L42, isoform CRA_e;Putative uncharacterized protein MRPL42;28S ribosomal protein S32, mitochondrial;39S ribosomal protein L31, mitochondrial;39S ribosomal protein L42, mitochondrial	hCG_1647154;MRPL42;HSPC204;MRPL31;MRPL42;MRPS32;PTD007;RPML31	118					0	1530300	767390	0	0	0	0.940246	0.229292	82.263				0.229292	82.263	2	435.677	_M(ox)FFT(ph)TK_	MFFT(0.94)T(0.06)K
1550	O14950;J3QRS3;P19105;P24844;P24844-2	O14950;P24844	MLC-2A;Myosin regulatory light chain 12B;Myosin regulatory light chain 20 kDa;Myosin regulatory light chain 2-B, smooth muscle isoform;Myosin regulatory light chain MRLC2;SHUJUN-1;MLC-2B;Myosin regulatory light chain 12A;Myosin regulatory light chain 2, nonsarcomeric;Myosin regulatory light chain MRLC3;Myosin RLC;20 kDa myosin light chain;MLC-2C;Myosin regulatory light chain 2, smooth muscle isof…	MRLC2;MYL12B;MYLC2B;MLCB;MRLC3;MYL12A;RLC;MLC2;MRLC1;MYL9;MYRL2	129;129	8.4394	10.014	4.1506	4.5816	1878300	21856000	27217000	837210	4657500	5774900	0.943962	0.0187071	171.73	0.905024	2.02512e-08	171.73	0.0187071	171.73	2	566.241	_ELLTT(ph)M(ox)GDR_	ELLT(0.095)T(0.905)MGDR
1551	O14950;J3QRS3;P19105	O14950	MLC-2A;Myosin regulatory light chain 12B;Myosin regulatory light chain 20 kDa;Myosin regulatory light chain 2-B, smooth muscle isoform;Myosin regulatory light chain MRLC2;SHUJUN-1;MLC-2B;Myosin regulatory light chain 12A;Myosin regulatory light chain 2, nonsarcomeric;Myosin regulatory light chain MRLC3;Myosin RLC	MRLC2;MYL12B;MYLC2B;MLCB;MRLC3;MYL12A;RLC	160	36.447	45.071	14.271	17.226	31603000	221650000	1111400000	70381000	777500000	302020000	1	3.36801e-64	215.87	1	1.08145e-16	251.43	1.08145e-16	251.43	2	670.787	_GNFNYIEFT(ph)R_	GNFNYIEFT(1)R
1552	O14950;J3QRS3;P19105	O14950	MLC-2A;Myosin regulatory light chain 12B;Myosin regulatory light chain 20 kDa;Myosin regulatory light chain 2-B, smooth muscle isoform;Myosin regulatory light chain MRLC2;SHUJUN-1;MLC-2B;Myosin regulatory light chain 12A;Myosin regulatory light chain 2, nonsarcomeric;Myosin regulatory light chain MRLC3;Myosin RLC	MRLC2;MYL12B;MYLC2B;MLCB;MRLC3;MYL12A;RLC	117	3.4932	4.168	2.0007	2.9346	3444400	22204000	13608000	2405900	20872000	11344000	0.997874	8.30774e-252	245.61	0.99931	9.79977e-30	235.11	8.30774e-252	245.61	2	1215.5	_NAFACFDEEATGT(ph)IQEDYLR_	NAFACFDEEAT(0.001)GT(0.999)IQEDYLR
155	Q9NR56;Q9NR56-5;Q9NR56-2;C9JP00;Q9NR56-6;E9PBW7;H7C4T5;Q9NR56-4;Q9NR56-3;Q5VZF2;Q5VZF2-2;Q5VZF2-3;O95205;B4E3F7	Q9NR56	Muscleblind-like protein 1;Triplet-expansion RNA-binding protein;Putative uncharacterized protein MBNL1;Muscleblind-like protein 1;Muscleblind-like protein 2;Muscleblind-like protein-like;Muscleblind-like protein-like 39;Muscleblind-like 2 (Drosophila), isoform CRA_b;Zinc finger protein;cDNA FLJ57455, moderately similar to Homo sapiens muscleblind-like 2 (Drosophila) (MBNL2), transcript variant 3…	EXP;KIAA0428;MBNL;MBNL1;MBNL1;MBLL;MBLL39;MBNL2;MLP1;hCG_27557;MBLL;MBNL2	56	11.007	12.043	3.4059	4.2392	1185800	23104000	5699200	3996600	11178000	18465000	1	0.00215128	145.72	1	4.65942e-05	149.72	4.65942e-05	149.72	2	673.32	_VIACFDS(ph)LKGR_	VIACFDS(1)LKGR
554	P58546	P58546	Myotrophin;Protein V-1	MTPN	95			3.9516	4.6356	0	0	0	272890	1105400	1322100				0.886566	0.2928	75.462	0.2928	75.462	3	591.292	_SKGADKT(ph)VKGPDGLTAF_	S(0.113)KGADKT(0.887)VKGPDGLTAF
1520	J3KNX7;P56181-2	J3KNX7	NADH dehydrogenase [ubiquinone] flavoprotein 3, mitochondrial	NDUFV3	435	5.8689	7.0309	3.204	4.1205	4072300	4099200	29479000	2014300	12173000	9543200	0.499251	3.49297e-06	153.36	0.883114	2.01697e-29	194.77	2.01697e-29	194.77	2	1100.48	_GGTQEPAPVPAEPFDN(de)T(ph)TYK_	GGTQEPAPVPAEPFDNT(0.499)T(0.499)Y(0.001)K
1521	J3KNX7;P56181-2	J3KNX7	NADH dehydrogenase [ubiquinone] flavoprotein 3, mitochondrial	NDUFV3	120	4.6477	6.3219	10.877	16.609	394690	20756000	29292000	114670	15149000	3321600	1	0.0416783	126.71	1	0.0150653	147.74	0.0150653	147.74	2	585.302	_KT(ph)LVEFPQK_	KT(1)LVEFPQK
1333	F5GXE2;F5H0J8;Q9NZ09;Q9NZ09-2	F5GXE2	Nasopharyngeal carcinoma-associated gene 20 protein;Ubiquitin-associated protein 1	NAG20;UBAP1	251			4.0086	5.7641	0	0	0	0	0	0				0.5	0.00682826	123.61	0.00682826	123.61	3	782.734	_NILVGT(ph)TGPIM(ox)AQLLDNNLPR_	NILVGT(0.5)T(0.5)GPIMAQLLDNNLPR
1334	F5GXE2;F5H0J8;Q9NZ09;Q9NZ09-2	F5GXE2	Nasopharyngeal carcinoma-associated gene 20 protein;Ubiquitin-associated protein 1	NAG20;UBAP1	252			4.0086	5.7641	0	0	0	0	0	0				0.5	0.00682826	123.61	0.00682826	123.61	3	782.734	_NILVGT(ph)TGPIM(ox)AQLLDNNLPR_	NILVGT(0.5)T(0.5)GPIMAQLLDNNLPR
1934	Q06830	Q06830	Natural killer cell-enhancing factor A;Peroxiredoxin-1;Proliferation-associated gene protein;Thioredoxin peroxidase 2;Thioredoxin-dependent peroxide reductase 2	PAGA;PAGB;PRDX1;TDPX2	18	9.6585	8.889	11.332	11.059	6247400	36100000	32843000	1204900	18538000	4928200	1	0.134811	96.64	1	0.0157795	107.09	0.0157795	107.09	2	630.77	_AT(ph)AVM(ox)PDGQFK_	AT(1)AVMPDGQFK
1935	Q06830	Q06830	Natural killer cell-enhancing factor A;Peroxiredoxin-1;Proliferation-associated gene protein;Thioredoxin peroxidase 2;Thioredoxin-dependent peroxide reductase 2	PAGA;PAGB;PRDX1;TDPX2	183	5.351	5.6346	1.6537	1.63	470880000	198660000	960190000	65113000	105770000	144390000	0.846072	3.62283e-06	170.18	0.997239	1.34843e-06	162.59	3.62283e-06	170.18	2	682.827	_PGSDT(ph)IKPDVQK_	PGS(0.003)DT(0.997)IKPDVQK
1937	Q06830	Q06830	Natural killer cell-enhancing factor A;Peroxiredoxin-1;Proliferation-associated gene protein;Thioredoxin peroxidase 2;Thioredoxin-dependent peroxide reductase 2	PAGA;PAGB;PRDX1;TDPX2	111	18.072	17.128	17.787	18.043	2996300	72420000	66361000	2069100	91189000	89819000	1	3.71913e-10	181.68	1	0.000132169	147.87	3.71913e-10	181.68	2	594.289	_T(ph)IAQDYGVLK_	T(1)IAQDYGVLK
577	Q06830	Q06830	Natural killer cell-enhancing factor A;Peroxiredoxin-1;Proliferation-associated gene protein;Thioredoxin peroxidase 2;Thioredoxin-dependent peroxide reductase 2	PAGA;PAGB;PRDX1;TDPX2	156	24.902	23.773	6.0217	6.1769	9629600	193170000	126690000	2553400	12225000	18440000	0.999897	0.0868187	103.76	0.999898	0.00345818	106.58	0.00345818	106.58	3	698.019	_RQITVNDLPVGRSVDET(ph)L_	RQITVNDLPVGRSVDET(1)L
578	Q06830	Q06830	Natural killer cell-enhancing factor A;Peroxiredoxin-1;Proliferation-associated gene protein;Thioredoxin peroxidase 2;Thioredoxin-dependent peroxide reductase 2	PAGA;PAGB;PRDX1;TDPX2	111	44.373	41.856	7.2131	6.9681	10262000	223050000	211270000	41753000	150120000	155810000	1	0.000400704	162.68	0.999962	0.0515061	129.84	0.000400704	162.68	2	736.843	_VSDPKRT(ph)IAQDY_	VSDPKRT(1)IAQDY
602	P32119	P32119	Natural killer cell-enhancing factor B;Peroxiredoxin-2;PRP;Thiol-specific antioxidant protein;Thioredoxin peroxidase 1;Thioredoxin-dependent peroxide reductase 1	NKEFB;PRDX2;TDPX1	180	4.3908	3.8877	1.188	1.1774	2368000	6640000	1094400	8111800	24539000	21755000	0.992928	0.0122898	132.31	0.945041	0.300545	102.28	0.0122898	132.31	2	776.848	_PGS(ph)DTIKPNVDDSK_	PGS(0.993)DT(0.005)IKPNVDDS(0.002)K
531	P32119	P32119	Natural killer cell-enhancing factor B;Peroxiredoxin-2;PRP;Thiol-specific antioxidant protein;Thioredoxin peroxidase 1;Thioredoxin-dependent peroxide reductase 1	NKEFB;PRDX2;TDPX1	182	13.714	17.314	6.8504	8.1708	6968500	123960000	164110000	93125000	73212000	601980000	0.999563	9.06573e-10	174.59	0.996824	2.76878e-08	152.34	9.06573e-10	174.59	2	986.949	_KPGSDT(ph)IKPNVDDSKEY_	KPGS(0.003)DT(0.997)IKPNVDDSKEY
335	Q5TH30;Q9UGV2;Q9UGV2-2;Q9UGV2-3;F8WBF9;B7Z341	Q5TH30	NDRG family member 3;NDRG family member 3, isoform CRA_c;Protein NDRG3;cDNA FLJ54521, highly similar to Protein NDRG3	hCG_1785125;NDRG3;RP3-460J8.1-003;NDRG3	251	4.2155	4.0794	4.3511	4.6149	1011500	16511000	2645200	1493100	12569000	2274500	0.985311	0.046759	113.69	0.987756	0.276499	98.942	0.046759	113.69	3	679.012	_EIERPILGQNDNKSKT(ph)L_	EIERPILGQNDNKS(0.015)KT(0.985)L
827	Q8IWE2	Q8IWE2	Nervous system over-expressed protein 20;Protein FAM114A1;Protein NOXP20	FAM114A1;NOXP20	136	9.0576	12.814	3.4299	5.3996	294740	9370300	2860300	599300	5045500	1614300	0.999984	4.72155e-13	186.75	0.999944	0.000297456	148.52	4.72155e-13	186.75	2	889.956	_S(ph)LLSSASATVGHGLTAVK_	S(1)LLSSASATVGHGLTAVK
2077	Q8IWE2;Q6MZV4	Q8IWE2	Nervous system over-expressed protein 20;Protein FAM114A1;Protein NOXP20;Putative uncharacterized protein DKFZp686F20250	FAM114A1;NOXP20;DKFZp686F20250	282	11.814	14.017	3.0472	4.1456	494120	8779500	9791600	469240	1856900	2058800	1	0.0270472	114.4	1	0.00097992	144.77	0.00097992	144.77	2	585.273	_LAQQLT(ph)MER_	LAQQLT(1)MER
2079	Q8IWE2;Q6MZV4	Q8IWE2	Nervous system over-expressed protein 20;Protein FAM114A1;Protein NOXP20;Putative uncharacterized protein DKFZp686F20250	FAM114A1;NOXP20;DKFZp686F20250	259	6.1006	6.4414	4.284	4.58	4303300	2218100	20939000	6100200	18453000	26229000	0.499962	0.694397	85.355	0.999916	0.166861	101.97	0.166861	101.97	2	565.767	_T(ph)VSLSQM(ox)LR_	T(1)VSLSQMLR
1468	J3KP77;P14859-2;P14859;P14859-3;P14859-5;P14859-4;H0YLB5;H0YKT2;B5ME60;P09086-5;E9PNC9;H0YLL6;P09086;P09086-2;P09086-3;Q9UKI9-2;Q9UKI9;Q9UKI9-3;H0YNW1;P09086-4;E9PIN6;H0YNL2;E9PQI0;H0YLC5	J3KP77	NF-A1;Octamer-binding protein 1;Octamer-binding transcription factor 1;POU domain, class 2, transcription factor 1;Putative uncharacterized protein POU2F2;Lymphoid-restricted immunoglobulin octamer-binding protein NF-A2;Octamer-binding protein 2;Octamer-binding transcription factor 2;POU domain, class 2, transcription factor 2;Octamer-binding protein 11;Octamer-binding transcription factor 11;POU…	OCT1;OTF1;POU2F1;POU2F2;OCT2;OTF2;POU2F2;OTF11;PLA1;POU2F3	348	6.5912	6.1611	3.0639	2.7854	18376000	34275000	29547000	44590000	4707600	33599000	0.866025	2.15534e-10	192.18	0.938372	3.38057e-05	160.18	2.15534e-10	192.18	2	791.351	_LYGNDFSQTT(ph)ISR_	LYGNDFS(0.001)QT(0.009)T(0.938)IS(0.052)R
2020	Q4TT42;Q96E11;Q96E11-3;Q96E11-8;Q96E11-2	Q4TT42	Novel protein similar to mitochondrial ribosome recycling factor isoform 1 (LOC286423);Ribosome-recycling factor, mitochondrial;Ribosome-releasing factor, mitochondrial	RP1-57A13.2;RP1-57A13.2-001;MRRF	176	5.8575	7.6009	1.1221	1.6317	3682800	26987000	37209000	18723000	27898000	94682000	1	9.47636e-54	261.64	1	1.09589e-30	218.12	9.47636e-54	261.64	2	919.921	_ESGMNLNPEVEGT(ph)LIR_	ESGMNLNPEVEGT(1)LIR
1576	O43805	O43805	Nuclear autoantigen of 14 kDa;Sjoegren syndrome nuclear autoantigen 1	NA14;SSNA1	91	5.2857	5.7985	2.6531	2.6992	150420	5348600	858320	1734000	3020900	2951000	0.974813	0.000154014	149.23	0.913451	0.00246256	131.66	0.000154014	149.23	2	755.91	_ILESSQT(ph)LLSVLK_	ILES(0.007)S(0.079)QT(0.913)LLSVLK
1577	O43805	O43805	Nuclear autoantigen of 14 kDa;Sjoegren syndrome nuclear autoantigen 1	NA14;SSNA1	74	13.185	12.527	10.826	10.837	5454700	62085000	45236000	4422500	59573000	51083000	1	1.32976e-05	151.98	0.999999	2.17122e-05	178.71	2.17122e-05	178.71	2	645.305	_T(ph)IAETEAAYLK_	T(1)IAETEAAYLK
132	Q86WB0;Q86WB0-2;C9J0I9;Q86WB0-3	Q86WB0	Nuclear-interacting partner of ALK;Nuclear-interacting partner of anaplastic lymphoma kinase;Zinc finger C3HC-type protein 1;Putative uncharacterized protein ZC3HC1	HSPC216;NIPA;ZC3HC1;ZC3HC1	481	7.5158	9.2871	7.5347	9.8243	77574	2980800	859610	107670	463060	4027300	0.900742	0.0222264	124.68	0.975823	0.00420203	141.55	0.00420203	141.55	2	910.866	_QSSQPAETDSM(ox)S(ph)LSEK_	QSSQPAET(0.003)DS(0.018)MS(0.976)LS(0.003)EK
505	P06748;P06748-2;P06748-3;E5RGW4	P06748	Nucleolar phosphoprotein B23;Nucleolar protein NO38;Nucleophosmin;Numatrin	NPM;NPM1	43	28.307	29.58	6.5239	6.888	748780	26354000	29555000	5947900	46333000	50446000	1	0.0151434	98.942	1	0.00771242	101.43	0.00771242	101.43	2	824.852	_VDNDENEHQLS(ph)LR_	VDNDENEHQLS(1)LR
1651	P06748;P06748-2;P06748-3;E5RI98	P06748	Nucleolar phosphoprotein B23;Nucleolar protein NO38;Nucleophosmin;Numatrin	NPM;NPM1	78	13.499	15.044	4.3157	4.6541	995830	17711000	13975000	2509800	9996400	11987000	0.999906	0.0597669	113.89	0.999939	0.0725033	101.28	0.0597669	113.89	2	413.228	_VTLAT(ph)LK_	VTLAT(1)LK
360	E5RI98	E5RI98	Nucleolar phosphoprotein B23;Nucleolar protein NO38;Nucleophosmin;Numatrin		14	6.9745	7.1971	9.6984	10.269	25792000	151250000	148440000	15498000	55860000	148870000	1	4.87117e-08	186.46	1	1.94517e-07	174.59	4.87117e-08	186.46	2	833.38	_NYEGS(ph)PIKVTLAT(ph)L_	NY(0.002)EGS(0.998)PIKVTLAT(1)L
361	E5RI98;P06748;P06748-2;P06748-3	E5RI98;P06748	Nucleolar phosphoprotein B23;Nucleolar protein NO38;Nucleophosmin;Numatrin	NPM;NPM1	22;86	3.52	3.9601	5.7858	6.6047	733130	2356200	22131000	510840	21206000	2874500	0.999535	8.21064e-06	170.95	0.996875	0.0795338	127.79	8.21064e-06	170.95	2	723.839	_KM(ox)SVQPT(ph)VSLGGF_	KMSVQPT(0.997)VS(0.003)LGGF
469	P06748;P06748-2;P06748-3	P06748	Nucleolar phosphoprotein B23;Nucleolar protein NO38;Nucleophosmin;Numatrin	NPM;NPM1	78	11.725	12.204	11.539	12.865	18967000	125100000	134790000	11755000	26243000	128750000	1	4.87117e-08	186.46	1	8.57473e-05	167.18	4.87117e-08	186.46	2	654.844	_EGSPIKVTLAT(ph)L_	EGSPIKVTLAT(1)L
277	Q9BVL2;A6NI12	Q9BVL2	Nucleoporin p58/p45;Nucleoporin-like protein 1;Putative uncharacterized protein NUPL1	KIAA0410;NUPL1;NUPL1	533	15.477	18.565	6.1701	6.3531	2120000	21998000	4564400	6245300	27014000	4325600	0.802074	2.67414e-05	174.84	0.958331	0.000173974	164.9	2.67414e-05	174.84	2	623.279	_GFGT(ph)TNKPSGSL_	GFGT(0.802)T(0.197)NKPS(0.001)GSL
365	Q32Q12;P22392-2;J3KPD9;P15531-2;P15531;P22392;E7ERL0;O60361;F6XY72	Q32Q12	Nucleoside diphosphate kinase;Granzyme A-activated DNase;Metastasis inhibition factor nm23;nm23-H1;Nucleoside diphosphate kinase A;Tumor metastatic process-associated protein;C-myc purine-binding transcription factor PUF;nm23-H2;Nucleoside diphosphate kinase B;Putative nucleoside diphosphate kinase	hCG_2001850;NME1-NME2;NDPKA;NM23;NME1;NM23B;NME2;NME2P1	128	8.7787	8.4165	3.736	3.6288	1063800	39798000	41380000	1970400	32793000	27307000	0.994573	1.06326e-14	180.06	0.5	0.00106269	134.81	1.06326e-14	180.06	2	921.407	_GETNPADS(ph)KPGTIRGDF_	GETNPADS(0.5)KPGT(0.5)IRGDF
173	Q9NX40;G8JLN7;Q9NX40-2;Q9NX40-3;D6RIT9;D6RG39;D6RC55;D6RA54;D6RDI5;D6RBC5;D6R918	Q9NX40	OCIA domain-containing protein 1;Ovarian carcinoma immunoreactive antigen	OCIA;OCIAD1	47	3.3178	4.537			262150	4566400	978730	0	0	0	0.999987	0.0016096	142.94				0.0016096	142.94	2	963.505	_S(ph)VPLAATSM(ox)LITQGLISK_	S(1)VPLAATSMLITQGLISK
2131	Q99497	Q99497	Oncogene DJ1;Parkinson disease protein 7;Protein DJ-1	PARK7	154	11.655	11.536	2.5459	2.9879	315160	3653300	3346400	4085400	9882100	10640000	0.991608	0.0585434	124.92	0.975339	0.00128438	146.69	0.00128438	146.69	2	477.736	_DGLILT(ph)SR_	DGLILT(0.975)S(0.025)R
83	P45880-1;P45880;P45880-2;B4DKM5	P45880-1	Outer mitochondrial membrane protein porin 2;Voltage-dependent anion-selective channel protein 2;cDNA FLJ60120, highly similar to Voltage-dependent anion-selective channel protein 2;cDNA, FLJ78818, highly similar to Voltage-dependent anion-selective channel protein 2	VDAC2	258			7.5147	4.4927	0	0	0	68396	411190	1168600				0.798419	0.069206	101.32	0.069206	101.32	2	687.321	_YQLDPTAS(ph)ISAK_	YQLDPT(0.028)AS(0.798)IS(0.173)AK
872	Q96PK6	Q96PK6	Paraspeckle protein 2;RNA-binding motif protein 14;RNA-binding protein 14;RRM-containing coactivator activator/modulator;Synaptotagmin-interacting protein	RBM14;SIP	623	7.7819	7.9409	18.316	21.681	608140	33749000	34464000	1312400	28729000	31404000	1	2.51621e-06	212.21	0.999999	2.18934e-06	213.53	2.18934e-06	213.53	2	573.763	_LSESQLS(ph)FR_	LSESQLS(1)FR
2129	Q96PK6	Q96PK6	Paraspeckle protein 2;RNA-binding motif protein 14;RNA-binding protein 14;RRM-containing coactivator activator/modulator;Synaptotagmin-interacting protein	RBM14;SIP	263	12.995	14.465	10.579	12.767	1545000	22884000	28695000	2512500	25868000	31422000	0.999993	0.00785048	116.51	0.999975	0.00832096	115.57	0.00785048	116.51	2	710.8	_T(ph)QPM(ox)TAQAASYR_	T(1)QPMTAQAASYR
2137	Q9BRP8;Q9BRP8-2	Q9BRP8	Partner of Y14 and mago;Protein wibg homolog	PYM;WIBG	25	4.8189	5.8647	6.6634	8.1481	3483400	52731000	95183000	7366200	46701000	6944700	0.939034	0.000258313	150.05	1	0.018745	127.57	0.000258313	150.05	2	815.872	_YIASTQRPDGT(ph)WR_	Y(0.002)IAS(0.029)T(0.029)QRPDGT(0.939)WR
641	Q9BRP8;Q9BRP8-2	Q9BRP8	Partner of Y14 and mago;Protein wibg homolog	PYM;WIBG	25	4.8935	8.2177			11553000	6520300	95087000	0	0	0	1	0.0912352	117.52				0.0912352	117.52	2	656.29	_IASTQRPDGT(ph)W_	IASTQRPDGT(1)W
2093	Q8WW12;Q8WW12-3	Q8WW12	PEST proteolytic signal-containing nuclear protein	PCNP	141	9.7304	11.58	9.1259	11.164	10987000	58161000	76025000	6936400	81527000	11012000	0.975498	0.0138353	114.7	0.492013	2.07202e-10	192.65	2.07202e-10	192.65	2	708.296	_DTPT(ph)SAGPNSFNK_	DT(0.002)PT(0.492)S(0.492)AGPNS(0.014)FNK
2095	Q8WW12;Q8WW12-2	Q8WW12	PEST proteolytic signal-containing nuclear protein	PCNP	79	15.688	19.608	5.6279	7.6657	5146700	69508000	84390000	3296200	20951000	26493000	0.496702	4.47521e-05	144.1	0.47721	0.000145119	125.97	4.47521e-05	144.1	2	682.834	_FGFAIGSQT(ph)TKK_	FGFAIGS(0.007)QT(0.497)T(0.497)KK
612	Q7RTV0	Q7RTV0	PHD finger-like domain-containing protein 5A;Splicing factor 3B-associated 14 kDa protein	PHF5A	41					0	1827300	1596600	0	1883500	1846700	1	0.0754511	132.72	1	0.0754511	132.72	0.0754511	132.72	2	413.188	_VRPCT(ph)L_	VRPCT(1)L
2083	Q8IZ21-2;Q8IZ21;Q8IZ21-3	Q8IZ21-2	Phosphatase and actin regulator 4	PHACTR4;PRO2963	594	4.2096	4.69			836030	4615600	5201600	0	0	0	1	0.194169	96.342	1	0.134482	94.309	0.194169	96.342	2	566.287	_HQIGNT(ph)LIR_	HQIGNT(1)LIR
313	P13797;B4DGB4;F8W8D8;B7Z6M1	P13797	Plastin-3;T-plastin;cDNA FLJ59681, highly similar to Plastin-3;cDNA FLJ50683, highly similar to Plastin-3	PLS3	92	16.848	19.928	5.2374	6.3838	532910	18483000	22744000	3248000	26778000	20899000	1	0.024371	127.17	1	0.0134455	142.08	0.0134455	142.08	2	846.916	_IFQEVKSSDIAKT(ph)F_	IFQEVKSSDIAKT(1)F
122	Q10471;G3V1S6;B7Z8V8	Q10471	Polypeptide GalNAc transferase 2;Polypeptide N-acetylgalactosaminyltransferase 2;Polypeptide N-acetylgalactosaminyltransferase 2 soluble form;Protein-UDP acetylgalactosaminyltransferase 2;UDP-GalNAc:polypeptide N-acetylgalactosaminyltransferase 2;cDNA FLJ58226, highly similar to Polypeptide N-acetylgalactosaminyltransferase 2 (EC 2.4.1.41)	GALNT2	158			4.3157	5.1793	0	0	0	1501400	5931700	7471200				0.999993	0.275149	67.981	0.275149	67.981	2	413.228	_TVVS(ph)VLK_	TVVS(1)VLK
1238	O43395;E7EVD1;B4DSY9	O43395	Pre-mRNA-splicing factor 3;U4/U6 small nuclear ribonucleoprotein Prp3;U4/U6 snRNP 90 kDa protein;cDNA FLJ50652, highly similar to U4/U6 small nuclear ribonucleoprotein Prp3	HPRP3;PRP3;PRPF3	186	5.2853	5.3214	2.3886	3.3964	611230	3209600	17976000	2832100	14257000	2909900	0.801054	0.00217695	124.84	0.845206	4.82407e-10	167.92	4.82407e-10	167.92	3	819.057	_LPIGNT(ph)IQPSQAATFM(ox)NDAIEK_	LPIGNT(0.845)IQPS(0.155)QAATFMNDAIEK
2191	Q9ULR0-1;Q9ULR0-2;Q9ULR0	Q9ULR0-1	Pre-mRNA-splicing factor ISY1 homolog	ISY1;KIAA1160	271	4.8266	6.0465	2.5879	3.2167	48972000	63917000	76976000	71814000	65188000	79748000	0.998027	7.32248e-15	205.27	0.903561	1.13011e-12	200.55	7.32248e-15	205.27	2	831.854	_YASET(ph)LQAQSEEAR_	YAS(0.096)ET(0.904)LQAQSEEAR
1600	O75533	O75533	Pre-mRNA-splicing factor SF3b 155 kDa subunit;Spliceosome-associated protein 155;Splicing factor 3B subunit 1	SAP155;SF3B1	203	6.0793	6.8033	2.5368	3.0237	1644400	7139100	9706100	737840	3108000	3784800	0.999995	8.7462e-08	173.71	0.999999	5.55238e-08	178.23	5.55238e-08	178.23	2	798.341	_WDQT(ph)ADQTPGATPK_	WDQT(1)ADQTPGATPK
1599	O75533;B4DGZ4;E9PCH3	O75533	Pre-mRNA-splicing factor SF3b 155 kDa subunit;Spliceosome-associated protein 155;Splicing factor 3B subunit 1;cDNA FLJ57368, highly similar to Splicing factor 3B subunit 1	SAP155;SF3B1	125	9.5	11.147			1339600	32852000	3508800	0	0	0	1	0.217953	103.55				0.217953	103.55	2	521.736	_T(ph)M(ox)IISPER_	T(1)MIISPER
648	Q9UHV9	Q9UHV9	Prefoldin subunit 2	HSPC231;PFD2;PFDN2	60	5.9049	6.1887			826210	7258900	44706000	0	0	0	1	0.00975465	130.2	1	0.165268	102.29	0.00975465	130.2	3	650.308	_VIDT(ph)LKEVDETRKCY_	VIDT(1)LKEVDETRKCY
2123	Q96IZ0	Q96IZ0	PRKC apoptosis WT1 regulator protein;Prostate apoptosis response 4 protein	PAR4;PAWR	261	9.0262	11.115	2.3636	2.9315	13712000	90353000	105720000	53834000	74128000	89914000	0.996893	4.81164e-24	230.82	0.994286	1.54247e-19	218.12	4.81164e-24	230.82	2	844.393	_DANVSGT(ph)LVSSSTLEK_	DANVS(0.005)GT(0.994)LVSSSTLEK
253	Q96IZ0	Q96IZ0	PRKC apoptosis WT1 regulator protein;Prostate apoptosis response 4 protein	PAR4;PAWR	259	9.8824	11.505	4.7225	5.4285	2838300	53348000	6729200	7185900	46194000	4677700	0.0805256	4.49599e-10	177.58	0.5	2.8079e-14	179.79	2.8079e-14	179.79	2	850.896	_NRDANVS(ph)GTLVSSSTL_	NRDANVS(0.5)GT(0.5)LVSSSTL
636	Q96IZ0	Q96IZ0	PRKC apoptosis WT1 regulator protein;Prostate apoptosis response 4 protein	PAR4;PAWR	261	9.8675	11.31	4.2614	4.0506	2925300	6433700	74868000	6684100	3440100	43786000	0.838926	4.49599e-10	177.58	0.5	2.8079e-14	179.79	2.8079e-14	179.79	2	850.896	_NRDANVS(ph)GTLVSSSTL_	NRDANVS(0.5)GT(0.5)LVSSSTL
637	Q96IZ0;F8W1M8	Q96IZ0	PRKC apoptosis WT1 regulator protein;Prostate apoptosis response 4 protein	PAR4;PAWR	8	2.6173	3.1367	3.2682	3.5977	692860	1742600	12934000	1861700	1927000	11521000	0.771595	0.207575	115.33	0.842448	0.0362162	131.37	0.0362162	131.37	2	683.288	_RT(ph)SSGLGGSTTDF_	RT(0.772)S(0.134)S(0.093)GLGGS(0.001)TTDF
507	P07737	P07737	Profilin I;Profilin-1	PFN1	85	12.729	14.376	6.8711	5.0715	710770	27364000	39176000	1658400	10459000	16749000	1	3.36865e-15	215.87	1	1.13913e-19	194.48	3.36865e-15	215.87	2	861.358	_DSLLQDGEFS(ph)M(ox)DLR_	DSLLQDGEFS(1)MDLR
1655	P07737;I3L3D5	P07737	Profilin I;Profilin-1	PFN1	39	16.415	16.971	11.948	12.99	9755600	184070000	193320000	3676000	63009000	67914000	1	8.56118e-13	193.32	1	0.000110393	155.2	8.56118e-13	193.32	2	862.455	_T(ph)FVNITPAEVGVLVGK_	T(1)FVNITPAEVGVLVGK
1656	P07737;I3L3D5	P07737	Profilin I;Profilin-1	PFN1	65	7.1865	8.9274	1.771	2.0925	34701000	430680000	459360000	220100000	418800000	418170000	1	1.77945e-43	292.76	1	5.65797e-39	249.32	1.77945e-43	292.76	2	776.85	_SSFYVN(de)GLT(ph)LGGQ(de)K_	SSFYVNGLT(1)LGGQK
1657	P07737	P07737	Profilin I;Profilin-1	PFN1	102	13.859	13.238	4.1534	4.5403	488230	8521300	8310300	2530500	7651100	15747000	0.000172373	3.18812e-05	136.83	0.927713	2.58627e-08	154.72	2.58627e-08	154.72	2	942.413	_STGGAPTFNVT(ph)VTKT(ph)DK_	STGGAPT(0.007)FNVT(0.928)VT(0.067)KT(0.998)DK
1658	P07737	P07737	Profilin I;Profilin-1	PFN1	109	19.952	20.485	15.392	18.158	30770000	656040000	694590000	12025000	242600000	284410000	1	7.51575e-05	176.05	1	8.18495e-05	174.9	7.51575e-05	176.05	2	477.758	_T(ph)LVLLMGK_	T(1)LVLLMGK
476	P07737	P07737	Profilin I;Profilin-1	PFN1	102	32.331	31.642	11.661	9.2615	40561000	295970000	311240000	61895000	466020000	456920000	0.999736	6.02749e-17	205.53	0.999676	6.02749e-17	205.53	6.02749e-17	205.53	2	852.933	_NVT(ph)VTKTDKT(ph)LVLL_	NVT(1)VT(0.001)KT(0.021)DKT(0.979)LVLL
477	P07737	P07737	Profilin I;Profilin-1	PFN1	109	61.326	67.603	8.3705	9.3705	59926000	694180000	730630000	88745000	824760000	861940000	0.84763	6.02749e-17	205.53	0.978602	6.02749e-17	205.53	6.02749e-17	205.53	2	852.933	_NVT(ph)VTKTDKT(ph)LVLL_	NVT(1)VT(0.001)KT(0.021)DKT(0.979)LVLL
1031	B1AVU8;P07602-3;C9JIZ6;P07602-2;P07602	B1AVU8	Prosaposin;Putative uncharacterized protein PSAP;A1 activator;Cerebroside sulfate activator;Co-beta-glucosidase;Component C;Dispersin;Glucosylceramidase activator;Proactivator polypeptide;Protein A;Protein C;Saposin-A;Saposin-B;Saposin-B-Val;Saposin-C;Saposin-D;Sphingolipid activator protein 1;Sphingolipid activator protein 2;Sulfatide/GM1 activator	PSAP;RP11-472K8.1-002;PSAP;GLBA;PSAP;SAP1	281	9.1521	11.811	2.2294	2.6337	556880	9807500	5817400	7650700	10891000	8273000	1	0.0350581	107.09	1	0.000500625	128.85	0.000500625	128.85	2	670.803	_EMPM(ox)QT(ph)LVPAK_	EMPMQT(1)LVPAK
546	Q5VWC4;P55036;H0Y3Y9	Q5VWC4	Proteasome (Prosome, macropain) 26S subunit, non-ATPase, 4;Proteasome (Prosome, macropain) 26S subunit, non-ATPase, 4, isoform CRA_b;26S proteasome non-ATPase regulatory subunit 4;26S proteasome regulatory subunit RPN10;26S proteasome regulatory subunit S5A;Antisecretory factor 1;Multiubiquitin chain-binding protein	hCG_1741224;PSMD4;RP11-126K1.1-002;MCB1;PSMD4	276	8.6952	11.103			154910	4448200	1476600	0	0	0	1	0.0351109	112.82				0.0351109	112.82	2	1096.97	_GRT(ph)GLPDLSSM(ox)TEEEQIAY_	GRT(1)GLPDLSSMTEEEQIAY
1388	Q12792-3;Q12792;F8VS81;Q12792-4	Q12792-3	Protein A6;Protein tyrosine kinase 9;Twinfilin-1	PTK9;TWF1	181	7.1783	6.0529			363590	789520	1791000	0	0	0	1	0.053641	107.61				0.053641	107.61	2	767.382	_HQT(ph)LQGVAFPISR_	HQT(1)LQGVAFPISR
2086	Q8N129	Q8N129	Protein canopy homolog 4	CNPY4;PSEC0237;UNQ1909/PRO4354	70	3.104	3.1883			1879700	14314000	28290000	0	0	2035600	1	7.76141e-12	200.19	1	0.115124	113.77	7.76141e-12	200.19	2	818.919	_EVLELGQVLDT(ph)GKR_	EVLELGQVLDT(1)GKR
2177	Q9P013	Q9P013	Protein CWC15 homolog	AD-002;C11orf5;CWC15;HSPC148	214	6.5472	7.524	1.5153	1.7163	561660	4160000	4598800	2260000	3463100	3661100	1	0.0403751	128.57	1	0.0403751	128.57	0.0403751	128.57	2	472.716	_FVNDT(ph)LR_	FVNDT(1)LR
646	Q9P013	Q9P013	Protein CWC15 homolog	AD-002;C11orf5;CWC15;HSPC148	214	5.9267	7.2405	2.1737	2.6507	1211100	6996500	8425900	2416600	5657900	7061200	1	2.78017e-13	204.07	1	1.18111e-09	185.81	2.78017e-13	204.07	2	580.753	_VNDT(ph)LRSEF_	VNDT(1)LRSEF
1061	P35659;B4DFG0;P35659-2;H0Y993	P35659	Protein DEK;cDNA FLJ53031, highly similar to Protein DEK	DEK	360					0	1213500	1666700	0	0	263690	0.999992	6.70892e-08	169.04	0.99772	0.101787	99.941	6.70892e-08	169.04	2	871.869	_VYENYPTYDLT(ph)ER_	VYENYPT(0.001)Y(0.001)DLT(0.998)ER
834	Q8N8S7;Q8N8S7-2	Q8N8S7	Protein enabled homolog	ENAH;MENA	411			15.024	23.822	0	0	0	133050	1545200	658800				0.966139	0.000520092	131.56	0.000520092	131.56	2	1076.45	_M(ox)EDTS(ph)FPSGGNAIGVNSASSK_	MEDT(0.029)S(0.966)FPS(0.005)GGNAIGVNSASSK
348	I3L4Q0;C9JLW8;I3L2L5	I3L4Q0	Protein FAM195B	FAM195B	98	7.9812	10.013	9.1352	10.239	1546900	13181000	18067000	1428100	14504000	16642000	0.999747	9.32694e-08	182.08	0.999755	0.268624	113.22	9.32694e-08	182.08	3	480.25	_VEKVPNPSLKT(ph)F_	VEKVPNPSLKT(1)F
742	Q14157-1;Q14157-4;Q14157-5;Q14157;F8W726;Q14157-3;H7C2T8;H0Y5H6	Q14157-1	Protein NICE-4;Ubiquitin-associated protein 2-like	KIAA0144;NICE4;UBAP2L	852	7.891	5.4991			95380	778550	3542400	0	0	1101900	0.999983	2.56409e-08	182.02	0.999702	6.98784e-15	185.27	6.98784e-15	185.27	2	802.846	_DGS(ph)LASNPYSGDLTK_	DGS(1)LASNPYSGDLTK
1979	Q14157-1;Q14157-4;Q14157-5;Q14157;F8W726;Q14157-3	Q14157-1	Protein NICE-4;Ubiquitin-associated protein 2-like	KIAA0144;NICE4;UBAP2L	357	14.962	17.127	4.5003	5.3347	17009000	19976000	159420000	66057000	51481000	17480000	0.80666	0.0155964	121.99	0.767284	0.0148667	122.63	0.0148667	122.63	2	783.845	_GGST(ph)TGSQFLEQFK_	GGS(0.097)T(0.767)T(0.136)GSQFLEQFK
594	Q14157-1;Q14157-4;Q14157-5;Q14157;F8W726;Q14157-3	Q14157-1	Protein NICE-4;Ubiquitin-associated protein 2-like	KIAA0144;NICE4;UBAP2L	357	7.9953	9.7234			10116000	36492000	7619700	0	5366500	6174400	0.966614	2.67841e-18	186.15	0.793314	0.0301561	109.37	2.67841e-18	186.15	2	983.931	_GKGFGDVGEAKGGST(ph)TGSQF_	GKGFGDVGEAKGGS(0.004)T(0.967)T(0.029)GSQF
595	Q14157-1;Q14157-4;Q14157-5;Q14157;F8W726;Q14157-3;Q5VU77	Q14157-1	Protein NICE-4;Ubiquitin-associated protein 2-like;Ubiquitin associated protein 2-like	KIAA0144;NICE4;UBAP2L;RP11-205M9.4-005;UBAP2L	332	10.025	12.305	6.1802	7.6414	2883200	51307000	9819100	3299000	47878000	9818100	0.999883	0.00132569	130.72	0.999975	0.000401472	145.69	0.000401472	145.69	2	909.407	_SNSKQTAISQPASGNT(ph)F_	SNSKQTAISQPASGNT(1)F
1428	P49757;P49757-3;P49757-2;P49757-4;G3V3Z8	P49757	Protein numb homolog;Protein S171	NUMB	304			4.1331	4.0245	0	0	0	177400	325820	2249100				0.818904	0.00046474	140.45	0.00046474	140.45	2	642.786	_INELPST(ph)M(ox)QR_	INELPS(0.181)T(0.819)MQR
1688	P0C7P4;P47985	P0C7P4	Putative cytochrome b-c1 complex subunit Rieske-like protein 1;Complex III subunit 5;Complex III subunit IX;Cytochrome b-c1 complex subunit 11;Cytochrome b-c1 complex subunit 5;Cytochrome b-c1 complex subunit Rieske, mitochondrial;Rieske iron-sulfur protein;Ubiquinol-cytochrome c reductase 8 kDa protein;Ubiquinol-cytochrome c reductase iron-sulfur subunit	UQCRFSL1;UQCRFS1	27	11.988	12.417	4.0674	4.0326	6671000	74990000	106680000	20686000	58789000	75238000	0.987089	2.81429e-10	188.48	0.997205	6.81895e-08	168.76	2.81429e-10	188.48	2	685.329	_SGPFAPVLSAT(ph)SR_	SGPFAPVLS(0.002)AT(0.997)S(0.001)R
653	Q9Y448;Q9Y448-2	Q9Y448	Putative TRAF4-associated factor 1	C15orf23;HSD11;TRAF4AF1	234	4.1709	4.0404	2.5807	2.7082	6587800	24269000	23972000	15520000	26611000	27496000	0.99968	0.0204604	140.14	0.999873	4.04667e-12	190.24	4.04667e-12	190.24	2	748.848	_ESKGLDPALGSET(ph)L_	ESKGLDPALGSET(1)L
990	A6NEM2;P51610;P51610-2	A6NEM2	Putative uncharacterized protein HCFC1;C1 factor;CFF;HCF C-terminal chain 1;HCF C-terminal chain 2;HCF C-terminal chain 3;HCF C-terminal chain 4;HCF C-terminal chain 5;HCF C-terminal chain 6;HCF N-terminal chain 1;HCF N-terminal chain 2;HCF N-terminal chain 3;HCF N-terminal chain 4;HCF N-terminal chain 5;HCF N-terminal chain 6;Host cell factor 1;VCAF;VP16 accessory protein	HCFC1;HCF1;HCFC1;HFC1	844	33.612	35.473	8.3501	10.314	696860	21835000	36143000	942210	2933200	10167000	1	0.512023	79.82	1	0.0942025	99.5	0.0942025	99.5	2	573.787	_GAPGQPGT(ph)ILR_	GAPGQPGT(1)ILR
38	A8MXP9;P43243;D6REM6;D6R991;D6R8Z5;D6REK4;D6RCM3;D6RBS2;D6R9F3;D6RB45	A8MXP9	Putative uncharacterized protein MATR3;Matrin-3	MATR3;KIAA0723;MATR3	37	3.3729	3.2536			541660	3305100	3575900	0	0	324420	0.488497	3.18303e-13	178.56	0.933648	1.33297e-05	135.21	3.18303e-13	178.56	3	823.08	_DLSAAGIGLLAAATQSLS(ph)M(ox)PASLGR_	DLSAAGIGLLAAAT(0.019)QS(0.008)LS(0.934)MPAS(0.039)LGR
40	A8MXP9;P43243;P43243-2;B3KM87	A8MXP9	Putative uncharacterized protein MATR3;Matrin-3;cDNA FLJ10526 fis, clone NT2RP2000931, highly similar to Matrin-3	MATR3;KIAA0723;MATR3	871	2.3782	3.7379	16.171	20.554	0	0	0	0	0	0	0.725214	0.0916808	96.866	0.557976	0.714944	72.891	0.0916808	96.866	2	776.324	_NTHCSS(ph)LPHYQK_	NTHCS(0.275)S(0.725)LPHYQK
1112	J3KQE5;B5MDF5;P62826;F5H018;H0YFC6	J3KQE5	Putative uncharacterized protein RAN;RAN, member RAS oncogene family, isoform CRA_c;Androgen receptor-associated protein 24;GTPase Ran;GTP-binding nuclear protein Ran;Ras-like protein TC4;Ras-related nuclear protein	hCG_1744585;RAN;ARA24;OK/SW-cl.81;RAN	39			3.4247	4.023	0	0	0	1997200	4451700	5355300				1	0.0978682	98.898	0.0978682	98.898	2	548.276	_LVLVGDGGT(ph)GK_	LVLVGDGGT(1)GK
113	B7WPD3;I3L0M9;Q15370;B8ZZU8	B7WPD3	Putative uncharacterized protein TCEB2;Transcription elongation factor B (SIII), polypeptide 2 (18kDa, elongin B), isoform CRA_a;Elongin 18 kDa subunit;Elongin-B;RNA polymerase II transcription factor SIII subunit B;SIII p18;Transcription elongation factor B polypeptide 2;Putative uncharacterized protein TCEB2;Transcription elongation factor B (SIII), polypeptide 2 (18kDa, elongin B), isoform CRA…	hCG_1778969;TCEB2;TCEB2;hCG_1778969;TCEB2	64	4.9768	5.2988			2629000	5533700	25088000	0	0	0	0.754614	6.49265e-28	218.5	0.46717	7.05507e-20	208.27	6.49265e-28	218.5	3	906.102	_TLGECGFTS(ph)QTARPQAPATVGLAFR_	TLGECGFT(0.066)S(0.467)QT(0.467)ARPQAPATVGLAFR
1117	B7WPD3;I3L0M9;Q15370;B8ZZU8	B7WPD3	Putative uncharacterized protein TCEB2;Transcription elongation factor B (SIII), polypeptide 2 (18kDa, elongin B), isoform CRA_a;Elongin 18 kDa subunit;Elongin-B;RNA polymerase II transcription factor SIII subunit B;SIII p18;Transcription elongation factor B polypeptide 2;Putative uncharacterized protein TCEB2;Transcription elongation factor B (SIII), polypeptide 2 (18kDa, elongin B), isoform CRA…	hCG_1778969;TCEB2;TCEB2;hCG_1778969;TCEB2	66	4.7618	4.8752	1.5162	1.726	6417600	9020000	38983000	7640300	13883000	14222000	0.134856	6.49265e-28	218.5	0.46717	7.05507e-20	208.27	6.49265e-28	218.5	3	906.102	_TLGECGFTS(ph)QTARPQAPATVGLAFR_	TLGECGFT(0.066)S(0.467)QT(0.467)ARPQAPATVGLAFR
332	B7WPD3;Q15370;B8ZZU8;I3L0M9	B7WPD3	Putative uncharacterized protein TCEB2;Transcription elongation factor B (SIII), polypeptide 2 (18kDa, elongin B), isoform CRA_a;Elongin 18 kDa subunit;Elongin-B;RNA polymerase II transcription factor SIII subunit B;SIII p18;Transcription elongation factor B polypeptide 2;Putative uncharacterized protein TCEB2;Transcription elongation factor B (SIII), polypeptide 2 (18kDa, elongin B), isoform CRA…	hCG_1778969;TCEB2;TCEB2;hCG_1778969;TCEB2	66	22.092	21.207	10.802	11.427	360580	3495600	17820000	6914400	67468000	83969000	0.740706	0.00151213	148.57	0.952781	0.000863961	150.34	0.000863961	150.34	2	789.388	_TSQT(ph)ARPQAPATVGL_	T(0.024)S(0.024)QT(0.953)ARPQAPATVGL
1003	A7YIJ8;P35241;F5H1A7;A7YIK3;H0YE16	A7YIJ8	Radixin isoform b;Radixin isoform e;Radixin isoform f;Radixin, isoform CRA_a;Radixin;Radixin isoform d	hCG_39182;RDX;RDX;RDX	425	9.6106	15.185	2.7158	3.908	607760	7830300	2562200	3054700	11469000	13420000	1	3.89894e-23	222.42	1	1.21183e-12	191.44	3.89894e-23	222.42	2	871.903	_NQEQLAAELAEFT(ph)AK_	NQEQLAAELAEFT(1)AK
1161	P43487;C9JJ34;C9JDM3	P43487	Ran-binding protein 1;Ran-specific GTPase-activating protein;Putative uncharacterized protein RANBP1;Putative uncharacterized protein RANBP1	RANBP1;RANBP1;RANBP1	40	6.3448	7.4798	10.738	12.811	2348800	56767000	7717700	2930500	53573000	50436000	1	8.95902e-05	136.96	1	4.0094e-05	165.66	4.0094e-05	165.66	2	731.305	_T(ph)LEEDEEELFK_	T(1)LEEDEEELFK
2001	Q15293;B7Z1M1;E9PP27	Q15293	Reticulocalbin-1;cDNA FLJ55835, highly similar to Reticulocalbin-1	RCN;RCN1	185	9.1308	12.475	5.1342	6.1508	14348000	193720000	240470000	42110000	194910000	309830000	0.999928	6.25487e-28	234.92	1	5.64883e-37	241.15	5.64883e-37	241.15	2	689.276	_AADLNGDLT(ph)AT(ph)R_	AADLNGDLT(1)AT(1)R
333	Q15293;B7Z1M1;E9PP27	Q15293	Reticulocalbin-1;cDNA FLJ55835, highly similar to Reticulocalbin-1	RCN;RCN1	185	28.141	31.935	13.974	15.744	29398000	525060000	712270000	47588000	331210000	504150000	0.999744	1.06074e-74	263.56	1	4.90948e-48	234.66	1.06074e-74	263.56	2	667.269	_N(de)GDLT(ph)ATREEF_	NGDLT(1)ATREEF
334	Q15293;B7Z1M1;E9PJD5;E9PNT6	Q15293	Reticulocalbin-1;cDNA FLJ55835, highly similar to Reticulocalbin-1	RCN;RCN1	106	23.368	24.191	20.316	24.806	520920	14050000	14731000	578940	13771000	14476000	1	1.75154e-05	161.79	1	1.01143e-07	166.16	1.01143e-07	166.16	2	593.773	_VTTEELKT(ph)W_	VTTEELKT(1)W
295	P52565;A8MXW0;J3KRE2	P52565	Rho GDP-dissociation inhibitor 1;Rho-GDI alpha;cDNA FLJ50748, highly similar to Rho GDP-dissociation inhibitor 1;Putative uncharacterized protein ARHGDIA	ARHGDIA;GDIA1;ARHGDIA	197			4.5675	5.518	0	326770	0	403870	2437400	3002300	1	0.299085	136.75	1	0.0136966	136.75	0.299085	136.75	2	549.273	_NLT(ph)IKKDW_	NLT(1)IKKDW
1184	O00584;D6RHI9;D6REQ6;H0YAE9	O00584	Ribonuclease 6;Ribonuclease T2	RNASE6PL;RNASET2	120	3.1377	3.362			647800	1276100	6158600	0	0	0	1	3.28201e-13	200.77				3.28201e-13	200.77	2	840.364	_HGT(ph)CAAQVDALNSQK_	HGT(1)CAAQVDALNSQK
567	Q9BYK1;P63220;Q8WVC2	Q9BYK1	Ribosomal protein S21;Ribosomal protein S21, isoform CRA_e;40S ribosomal protein S21;RPS21 protein	hCG_41768;RP5-908M14.8-003;RPS21;RPS21	52	20.48	23.501	14.531	17.326	228100	5397500	7707400	1373500	36135000	6738000	1	1.84811e-06	162.51	1	0.171626	145.04	1.84811e-06	162.51	2	469.686	_N(de)GQFKT(ph)Y_	NGQFKT(1)Y
558	P20290;P20290-2	P20290	RNA polymerase B transcription factor 3;Transcription factor BTF3	BTF3;NACB;OK/SW-cl.8	91	9.0037	10.49	14.143	18.378	44532000	81932000	250090000	2084800	43695000	28107000	1	0.128937	124.98	1	0.0327296	109.21	0.128937	124.98	2	472.254	_LQFS(ph)LKK_	LQFS(1)LKK
559	P20290;P20290-2;D6RDG3;H0Y9Y1	P20290	RNA polymerase B transcription factor 3;Transcription factor BTF3	BTF3;NACB;OK/SW-cl.8	158	8.3351	10.155	2.7201	2.572	3150200	70593000	8549600	0	0	0	0.970374	1.04749e-07	161.35	0.562159	2.36556e-07	153.04	1.04749e-07	161.35	3	884.786	_QLTEM(ox)LPSILNQLGADS(ph)LTSLRR_	QLTEMLPSILNQLGADS(0.97)LT(0.024)S(0.005)LRR
1735	P20290	P20290	RNA polymerase B transcription factor 3;Transcription factor BTF3	BTF3;NACB;OK/SW-cl.8	28	4.605	6.04	5.127	6.0186	11123000	37467000	35622000	5682200	18828000	22192000	0.976203	0.00100377	147.7	0.99983	7.66813e-20	220.27	7.66813e-20	220.27	2	830.861	_GGCPGGEAT(ph)LSQPPPR_	GGCPGGEAT(1)LSQPPPR
1736	P20290;P20290-2	P20290	RNA polymerase B transcription factor 3;Transcription factor BTF3	BTF3;NACB;OK/SW-cl.8	110	5.1304	5.3918	1.9389	2.6238	1701800	7068700	27450000	4746300	5211900	2387600	0.610887	2.23265e-10	149.93	0.961751	1.24237e-06	142.93	2.23265e-10	149.93	3	1062.16	_LGVNNISGIEEVN(de)M(ox)FT(ph)NQ(de)GTVIHFNNPK_	LGVNNISGIEEVNMFT(0.962)NQGT(0.038)VIHFNNPK
1738	P20290;P20290-2;D6RDG3;H0Y9Y1	P20290	RNA polymerase B transcription factor 3;Transcription factor BTF3	BTF3;NACB;OK/SW-cl.8	140	3.3389	5.2754	4.034	4.8289	487540	18838000	5910200	1075600	4851200	67304000	0.999998	8.45334e-10	180.31	1	5.74537e-21	210.12	5.74537e-21	210.12	2	1060.48	_VQASLAANTFT(ph)ITGHAET(ph)K_	VQASLAANT(0.003)FT(0.99)IT(0.007)GHAET(1)K
507	P20290;P20290-2;D6RDG3;H0Y9Y1	P20290	RNA polymerase B transcription factor 3;Transcription factor BTF3	BTF3;NACB;OK/SW-cl.8	133	15.119	18.404	12.975	16.048	1143200	21716000	24389000	6936300	68824000	14799000	0.999457	0.149837	84.507	0.999967	0.107404	125.74	0.107404	125.74	2	639.808	_T(ph)ITGHAETKQL_	T(0.999)IT(0.001)GHAETKQL
1534	J3QQJ0;Q9UHR5;Q9UHR5-2	J3QQJ0	SAP30-binding protein;Transcriptional regulator protein HCNGP	HCNGP;HTRG;HTRP;SAP30BP	318	18.836	20.492	0.51865	0.66858	258090	3831000	1423600	1118800	1120200	345210	1	8.32026e-07	177.1	0.999921	0.0197521	111.12	8.32026e-07	177.1	2	634.847	_TTVISAVGT(ph)IVK_	TTVISAVGT(1)IVK
1594	O75368	O75368	SH3 domain-binding glutamic acid-rich-like protein	SH3BGRL	14			6.9007	8.6401	0	0	0	264310	2494100	2849100				0.749508	2.03413e-08	165.63	2.03413e-08	165.63	2	746.376	_VYIASSSGST(ph)AIKK_	VYIAS(0.002)S(0.012)S(0.118)GS(0.118)T(0.75)AIKK
607	P37802	P37802	SM22-alpha homolog;Transgelin-2	CDABP0035;KIAA0120;TAGLN2	83	23.346	27.426	0.93462	0.99376	0	0	0	0	0	0	0.5	0.00393787	151.22	0.5	7.5858e-06	166.34	7.5858e-06	166.34	2	602.793	_KIQAS(ph)TMAFK_	KIQAS(0.5)T(0.5)MAFK
1817	P37802	P37802	SM22-alpha homolog;Transgelin-2	CDABP0035;KIAA0120;TAGLN2	84	22.636	24.593	13.757	16.445	93345000	286440000	347350000	38035000	328780000	283810000	0.5	0.00393787	151.22	0.5	7.5858e-06	166.34	7.5858e-06	166.34	2	602.793	_KIQAS(ph)TMAFK_	KIQAS(0.5)T(0.5)MAFK
1818	P37802	P37802	SM22-alpha homolog;Transgelin-2	CDABP0035;KIAA0120;TAGLN2	180	8.2293	9.9893	2.8061	3.1748	15330000	242060000	284770000	122120000	346500000	414770000	1	2.27409e-38	260.6	1	6.29447e-48	261.75	6.29447e-48	261.75	2	650.292	_NVIGLQ(de)M(ox)GT(ph)NR_	NVIGLQMGT(1)NR
1819	P37802	P37802	SM22-alpha homolog;Transgelin-2	CDABP0035;KIAA0120;TAGLN2	128	41.741	46.056	37.813	42.325	7224600	403240000	418260000	8364400	474550000	537000000	1	5.65838e-11	220.31	1	8.7368e-19	198.14	5.65838e-11	220.31	2	648.331	_T(ph)LMNLGGLAVAR_	T(1)LMNLGGLAVAR
1820	P37802	P37802	SM22-alpha homolog;Transgelin-2	CDABP0035;KIAA0120;TAGLN2	113	3.8488	4.5437	2.2426	2.7758	2753200	10939000	12350000	4173400	10359000	7708300	1	1.0796e-19	207.43	1	4.35574e-13	188.1	1.0796e-19	207.43	2	1090.5	_YGINTTDIFQT(ph)VDLWEGK_	YGINTTDIFQT(1)VDLWEGK
1816	P37802;Q9UI15;C9J5W6	P37802	SM22-alpha homolog;Transgelin-2;Neuronal protein 22;Neuronal protein NP25;Transgelin-3;Putative uncharacterized protein TAGLN3	CDABP0035;KIAA0120;TAGLN2;NP25;TAGLN3;TAGLN3	190	8.9994	10.012	2.3295	2.7033	66880000	166070000	136760000	54135000	50372000	72741000	0.99796	2.04493e-07	182.02	0.724163	2.24253e-12	198.16	2.24253e-12	198.16	2	732.294	_GASQAGMT(ph)GYGMPR_	GASQAGMT(0.998)GY(0.002)GMPR
438	O00193;E9PM92;E3W975;E9PRZ9	O00193	Small acidic protein	C11orf58;SMAP	87	11.642	13.676	7.4636	8.7898	886360	34235000	7080100	7654800	62256000	71694000	0.999545	8.25562e-24	226.74	0.999639	1.62736e-14	204.07	8.25562e-24	226.74	2	1076.96	_KINEELESQYQQS(ph)M(ox)DSK_	KINEELESQYQQS(1)MDSK
142	O43290	O43290	SNU66 homolog;Squamous cell carcinoma antigen recognized by T cells 1;U4/U6.U5 tri-snRNP-associated 110 kDa protein;U4/U6.U5 tri-snRNP-associated protein 1	SART1	607	3.1944	4.1397			0	0	0	0	0	0	0.5	3.84278e-11	178.84	0.5	0.000123564	161.76	3.84278e-11	178.84	2	880.872	_S(ph)TVNLDEEKQQQDF_	S(0.5)T(0.5)VNLDEEKQQQDF
452	O43290	O43290	SNU66 homolog;Squamous cell carcinoma antigen recognized by T cells 1;U4/U6.U5 tri-snRNP-associated 110 kDa protein;U4/U6.U5 tri-snRNP-associated protein 1	SART1	608	3.1944	4.1397			0	0	0	0	0	0	0.5	3.84278e-11	178.84	0.5	0.000123564	161.76	3.84278e-11	178.84	2	880.872	_S(ph)TVNLDEEKQQQDF_	S(0.5)T(0.5)VNLDEEKQQQDF
1153	O95721;C9JAF7	O95721	Soluble 29 kDa NSF attachment protein;Synaptosomal-associated protein 29;Vesicle-membrane fusion protein SNAP-29;Synaptosomal-associated protein	SNAP29;SNAP29	137	36.772	46.837	4.657	5.9027	271260	19804000	24498000	694580	3389800	4520300	0.998964	4.35293e-29	223.46	0.999967	5.35994e-21	174.04	4.35293e-29	223.46	2	1187.56	_SKPVETPPEQNGT(ph)LTSQPNNR_	SKPVETPPEQNGT(0.999)LT(0.001)SQPNNR
2148	Q9BYN0	Q9BYN0	Sulfiredoxin-1	C20orf139;SRX;SRXN1	121			54.723	69.201	0	0	0	69147	4713100	1050900				0.972219	0.00785775	120.77	0.00785775	120.77	2	606.305	_LVQST(ph)LSDLR_	LVQS(0.011)T(0.972)LS(0.017)DLR
436	P00441;H7BYH4	P00441	Superoxide dismutase [Cu-Zn]	SOD1	117	23.24	27.254	4.5394	5.2542	12313000	118290000	379170000	17115000	75100000	94661000	1	0.023795	143.96	1	0.00245827	130.75	0.023795	143.96	2	654.792	_SGDHCIIGRT(ph)L_	SGDHCIIGRT(1)L
2105	Q96A49	Q96A49	Synapse-associated protein 1	PRO3113;SYAP1	99	8.0153	8.0877	6.2829	8.4585	6296600	37398000	30536000	1373600	13503000	6178200	1	1.65336e-12	197.88	1	6.97888e-23	228.73	6.97888e-23	228.73	2	878.45	_IDGIIDKT(ph)IIGDFQK_	IDGIIDKT(1)IIGDFQK
2106	Q96A49	Q96A49	Synapse-associated protein 1	PRO3113;SYAP1	82	6.6663	7.6375	1.4911	2.0006	1890500	18206000	9901700	24916000	30315000	40427000	0.998315	9.11754e-15	218.98	0.998119	1.26646e-14	192.14	9.11754e-15	218.98	3	576.304	_KITESVAETAQT(ph)IKK_	KITESVAET(0.002)AQT(0.998)IKK
1295	J3KN66;Q5JTV8;E9PKD1;Q5JTV8-2;H0YDU3	J3KN66	Torsin-1A-interacting protein 1	TOR1AIP1	171	9.2644	10.76	2.5227	3.48	4278300	8100200	40517000	2995500	2194700	15211000	0.643548	9.85951e-17	186.63	0.975896	8.23801e-08	161.68	9.85951e-17	186.63	3	890.355	_DSHS(ph)SEEDEASSQTDLSQT(ph)ISKK_	DS(0.032)HS(0.917)S(0.051)EEDEAS(0.005)S(0.024)QT(0.003)DLS(0.216)QT(0.644)IS(0.108)KK
1327	P37837;F2Z393	P37837	Transaldolase	TAL;TALDO;TALDO1;TALDOR	231	6.3393	5.8141	5.1206	4.8795	93692	531970	7239300	3211900	26962000	25620000	1	0.170831	99.815	1	0.00106363	136.63	0.00106363	136.63	2	539.244	_T(ph)IVM(ox)GASFR_	T(1)IVMGASFR
1761	P23193;E5RIS7;E5RJ93	P23193	Transcription elongation factor A protein 1;Transcription elongation factor S-II protein 1;Transcription elongation factor TFIIS.o	GTF2S;TCEA1;TFIIS	44	7.8359	8.0019	0.061678	0.060584	3284800	21855000	24806000	445860000	20528000	17630000	0.930802	0.0140904	119.87	0.907237	0.00325601	131.35	0.00325601	131.35	2	806.394	_NIPM(ox)TLELLQST(ph)R_	NIPMTLELLQS(0.069)T(0.931)R
553	P17535	P17535	Transcription factor jun-D	JUND	315	7.8048	8.0685	3.2796	3.5126	9596800	41116000	44613000	6301200	19262000	23074000	0.999664	1.0092e-07	171.81	0.976568	6.85113e-08	176.4	6.85113e-08	176.4	2	785.877	_SQNTELASTAS(ph)LLR_	SQNTELAS(0.017)T(0.007)AS(0.977)LLR
1888	P60174;P60174-1	P60174	Triosephosphate isomerase;Triose-phosphate isomerase	TPI;TPI1	65	18.515	17.976	8.1158	8.904	40644000	703090000	206160000	88190000	467770000	523450000	0.999854	1.94409e-28	218.21	1	9.35575e-12	188.44	1.94409e-28	218.21	2	747.882	_QSLGELIGT(ph)LNAAK_	QSLGELIGT(1)LNAAK
1890	P60174;P60174-1	P60174	Triosephosphate isomerase;Triose-phosphate isomerase	TPI;TPI1	113	4.4979	3.5348	4.715	5.3447	4118400	23971000	21948000	47765000	90773000	105150000	0.999914	0.00893823	147.07	0.999964	0.000413134	161.24	0.000413134	161.24	2	851.4	_VTNGAFT(ph)GEISPGMIK_	VTNGAFT(1)GEISPGMIK
559	P60174;P60174-1	P60174	Triosephosphate isomerase;Triose-phosphate isomerase	TPI;TPI1	127	12.357	15.601	8.1574	8.2354	527300	12845000	31931000	20597000	40103000	312800000	1	5.52433e-15	188.12	1	2.02343e-14	179.79	5.52433e-15	188.12	2	901.878	_TGEISPGMIKDCGAT(ph)W_	TGEISPGMIKDCGAT(1)W
673	P60174;P60174-1;B7Z5D8	P60174	Triosephosphate isomerase;Triose-phosphate isomerase;Triosephosphate isomerase	TPI;TPI1	273	11.591	10.96	4.6803	5.0227	18696000	185770000	188480000	9712800	48742000	53328000	1	0.000422262	128.04	1	6.75109e-11	124.86	0.000422262	128.04	3	1037.52	_ELASQ(de)PDVDGFLVGGAS(ph)LKPEFVDIINAK_	ELASQPDVDGFLVGGAS(1)LKPEFVDIINAK
1886	P60174;P60174-1;B7Z5D8	P60174	Triosephosphate isomerase;Triose-phosphate isomerase;Triosephosphate isomerase	TPI;TPI1	127	4.6834	5.13	6.9625	7.5176	5318100	55143000	56665000	16763000	120400000	135050000	1	2.35494e-15	216.88	0.999997	8.91987e-05	157.2	2.35494e-15	216.88	3	556.24	_DCGAT(ph)WVVLGHSER_	DCGAT(1)WVVLGHSER
1887	P60174;P60174-1;B7Z5D8	P60174	Triosephosphate isomerase;Triose-phosphate isomerase;Triosephosphate isomerase	TPI;TPI1	254	4.6227	4.5342	3.9262	4.5224	1470500	7456600	3882300	12562000	58578000	63414000	0.0039087	5.16179e-08	172.99	0.998937	1.31263e-19	202.32	1.31263e-19	202.32	2	703.823	_IIYGGSVTGAT(ph)CK_	IIYGGSVT(0.001)GAT(0.999)CK
1891	P60174;P60174-1;B7Z5D8	P60174	Triosephosphate isomerase;Triose-phosphate isomerase;Triosephosphate isomerase	TPI;TPI1	210	6.9318	7.0206	4.04	4.0244	23721000	66084000	68504000	13435000	59783000	17589000	1	5.75426e-13	198.16	1	6.57487e-08	175.66	5.75426e-13	198.16	2	841.931	_VVLAYEPVWAIGT(ph)GK_	VVLAYEPVWAIGT(1)GK
557	P60174;P60174-1;B7Z5D8	P60174	Triosephosphate isomerase;Triose-phosphate isomerase;Triosephosphate isomerase	TPI;TPI1	254			10.445	11.874	0	0	0	999420	12416000	11146000				0.999989	0.01977	106.49	0.01977	106.49	2	630.271	_GGSVTGAT(ph)CKEL_	GGSVTGAT(1)CKEL
2171	Q9NYL9;H0YNJ8;H0YKU1	Q9NYL9	Tropomodulin-3;Ubiquitous tropomodulin	TMOD3	284	12.636	14.666	3.6064	4.5132	125880	7162600	1211200	4008900	19173000	20335000	1	0.0150104	172.27	1	2.52697e-10	218.6	2.52697e-10	218.6	2	556.747	_DNET(ph)LAELK_	DNET(1)LAELK
2172	Q9NYL9;H0YNJ8;H0YKU1	Q9NYL9	Tropomodulin-3;Ubiquitous tropomodulin	TMOD3	323	14.191	14.569	1.7533	2.0148	1389300	22088000	2451600	7881500	13303000	15610000	1	0.000115891	132.76	1	0.00229047	119.76	0.000115891	132.76	2	704.806	_FGYQFT(ph)QQGPR_	FGYQFT(1)QQGPR
263	Q16890;F6V707;E9PNK6;Q16890-2	Q16890	Tumor protein D52-like 1;Tumor protein D53	TPD52L1	131			11.44	14.533	0	0	3014800	201630	6632700	4254400	0.26667	0.0176153	163.16	0.963539	0.00178282	140.45	0.0176153	163.16	2	586.228	_FGDM(ox)SYS(ph)IR_	FGDMS(0.003)Y(0.033)S(0.964)IR
1313	Q16890;F6V707;E9PNK6;Q16890-2;J3KNE7;E9PPQ1;Q16890-3;Q16890-4	Q16890	Tumor protein D52-like 1;Tumor protein D53	TPD52L1	119	10.355	12.511	7.7504	9.1127	1773000	10901000	2223600	54356000	63592000	72766000	1	1.13273e-19	235.22	1	1.28416e-25	251.91	1.28416e-25	251.91	2	709.34	_ATAAFSNVGT(ph)AISK_	ATAAFSNVGT(1)AISK
383	J3KNE7;Q16890;E9PPQ1;F6V707;E9PNK6;Q16890-2;Q16890-3;Q16890-4;E9PNQ9	J3KNE7	Tumor protein D52-like 1;Tumor protein D53	TPD52L1	52			5.854	7.0177	0	0	0	894630	14745000	2999600				0.875097	0.189863	115.8	0.189863	115.8	2	841.418	_KAELVQLEDEITT(ph)L_	KAELVQLEDEIT(0.125)T(0.875)L
384	J3KNE7;Q16890;E9PPQ1;F6V707;E9PNK6;Q16890-2;Q16890-3;Q16890-4	J3KNE7	Tumor protein D52-like 1;Tumor protein D53	TPD52L1	119	4.7355	5.8401	21.99	23.939	4604800	16248000	3148200	644560	6396700	1948000	0.990788	0.425832	104.82	0.999598	0.148656	120.96	0.148656	120.96	2	616.308	_SNVGT(ph)AISKKF_	SNVGT(1)AISKKF
1565	Q5JWU6;O43399-5;O43399-3;O43399;O43399-4;O43399-2;B4DPJ6	Q5JWU6	Tumor protein D52-like 2;Tumor protein D52-like 2, isoform CRA_e;Tumor protein D52-like 2;Tumor protein D54;cDNA FLJ53635, highly similar to Homo sapiens tumor protein D52-like 2 (TPD52L2), transcript variant 6, mRNA	hCG_22755;RP4-591C20.2-003;TPD52L2;TPD52L2	85					0	2346700	2354100	0	1422900	1456600	0.999078	0.000139603	131.82	0.985652	0.0366395	110.39	0.000139603	131.82	2	555.794	_LGLST(ph)LGELK_	LGLS(0.014)T(0.986)LGELK
1566	Q5JWU6;O43399-5;O43399-3;O43399;O43399-4;O43399-2;B4DPJ6	Q5JWU6	Tumor protein D52-like 2;Tumor protein D52-like 2, isoform CRA_e;Tumor protein D52-like 2;Tumor protein D54;cDNA FLJ53635, highly similar to Homo sapiens tumor protein D52-like 2 (TPD52L2), transcript variant 6, mRNA	hCG_22755;RP4-591C20.2-003;TPD52L2;TPD52L2	140	11.209	12.669	14.115	15.497	4442500	29284000	104430000	9643400	15424000	119150000	0.904099	2.94277e-12	194.59	0.893199	3.40925e-12	193.06	2.94277e-12	194.59	2	700.843	_T(ph)SAALSTVGSAISR_	T(0.893)S(0.107)AALSTVGSAISR
320	Q5JWU6;O43399-5;O43399-3;O43399;O43399-4;O43399-2;B4DPJ6	Q5JWU6	Tumor protein D52-like 2;Tumor protein D52-like 2, isoform CRA_e;Tumor protein D52-like 2;Tumor protein D54;cDNA FLJ53635, highly similar to Homo sapiens tumor protein D52-like 2 (TPD52L2), transcript variant 6, mRNA	hCG_22755;RP4-591C20.2-003;TPD52L2;TPD52L2	62	3.4734	4.0307	12.349	14.329	6742700	13041000	2653800	518580	1258800	8485800	1	0.266617	120.77	1	0.478536	103.08	0.266617	120.77	2	620.807	_TKVEEEIVT(ph)L_	TKVEEEIVT(1)L
1285	Q5W0H4;P13693;E9PJF7;J3KPG2;Q56UQ5;Q8TBK7	Q5W0H4	Tumor protein, translationally-controlled 1;Fortilin;Histamine-releasing factor;p23;Translationally-controlled tumor protein;TPT1-like protein;TPT1 protein;Tumor protein, translationally-controlled 1;Tumor protein, translationally-controlled 1, isoform CRA_a	RP11-290D2.1-004;TPT1;TPT1;hCG_32792;RP11-290D2.1-002;TPT1	116	4.9779	5.9664	5.6555	6.6159	8540200	27662000	30875000	11144000	44571000	54136000	1	0.0266631	124.51	1	0.0286232	123.76	0.0266631	124.51	2	758.367	_VKPFM(ox)T(ph)GAAEQIK_	VKPFMT(1)GAAEQIK
434	O14562;H3BRL3;H3BUM8	O14562	Ubiquitin domain-containing protein UBFD1;Ubiquitin-binding protein homolog	UBFD1;UBPH	138			7.0861	8.59	0	0	0	1842200	21074000	23515000				1	0.0109996	134.57	0.0109996	134.57	2	590.305	_KGLVPEDKT(ph)L_	KGLVPEDKT(1)L
2149	Q9BZL1	Q9BZL1	Ubiquitin-like protein 5	UBL5	23	0.31444	0.29849	7.4568	8.7453	135450000	11111000	11685000	119230000	16127000	29926000	0.983758	2.84644e-05	150.21	0.984571	2.31634e-09	205.96	2.31634e-09	205.96	3	487.209	_CNTDDT(ph)IGDLKK_	CNT(0.016)DDT(0.984)IGDLKK
2118	Q96GS4	Q96GS4	Uncharacterized protein C17orf59	C17orf59	87	9.0163	10.695	1.6877	2.8171	178610	1112400	9631500	2664800	8867200	1813300	0.997634	1.85279e-10	184.83	0.997799	1.39406e-14	195.96	1.39406e-14	195.96	2	975.434	_EALENEPGPQGT(ph)LSGAGSR_	EALENEPGPQGT(0.998)LS(0.002)GAGSR
2133	Q9BQ61	Q9BQ61	Uncharacterized protein C19orf43	C19orf43	112	6.2395	7.9935	2.6306	3.3506	6887200	86528000	85529000	23542000	42512000	38032000	0.821509	0.000170247	134.56	0.789864	0.000184241	128.68	0.000170247	134.56	2	657.826	_KGGPGST(ph)LSFVGK_	KGGPGS(0.175)T(0.822)LS(0.003)FVGK
788	Q5JTJ3-2;Q5JTJ3;Q5JTJ3-3	Q5JTJ3-2	Uncharacterized protein C1orf31	C1orf31	120	5.482	7.2714	6.8916	7.9986	340050	6930600	1649600	2012800	16018000	21906000	0.139034	4.7706e-07	127.79	0.988241	1.44285e-05	164.64	1.44285e-05	164.64	2	832.345	_SSFESS(ph)CPQQWIK_	SSFES(0.012)S(0.988)CPQQWIK
2147	Q9BY89	Q9BY89	Uncharacterized protein KIAA1671	KIAA1671	1165	2.3251	3.5736	13.197	14.491	518030	3390000	907490	103930	1266600	236110	0.997234	0.933131	76.82	0.997225	0.00305943	142.54	0.00305943	142.54	2	798.858	_M(ox)SPSGGAPQTTPT(ph)LR_	MSPSGGAPQTT(0.003)PT(0.997)LR
2065	Q7Z7F0	Q7Z7F0	UPF0469 protein KIAA0907	BLOM7;KIAA0907	543	5.0801	5.7246			498550	5969500	1087400	0	0	0	0.973281	0.0508173	110.97	0.21888	1.11479e-05	134.9	1.11479e-05	134.9	2	792.838	_NGSGT(ph)LTGSHDYPAK_	NGS(0.027)GT(0.973)LTGSHDYPAK
1186	E2QRD5;Q7Z6K5	E2QRD5	UPF0552 protein C15orf38	C15orf38	88	2.5219	3.4817	4.9979	6.0789	0	0	0	3569200	2944500	29029000	0.228042	0.000151365	136.3	0.692621	7.51538e-05	143.31	7.51538e-05	143.31	2	707.804	_GNEIEPNFSAT(ph)R_	GNEIEPNFS(0.307)AT(0.693)R
515	P08670;B0YJC4	P08670	Vimentin;Vimentin variant 3	VIM;VIM	419	5.1167	5.5909	2.712	3.554	0	0	0	0	0	0	0.00141393	7.88387e-29	229.97	0.5	1.36117e-13	184.31	7.88387e-29	229.97	2	825.934	_ISLPLPNFS(ph)SLNLR_	ISLPLPNFS(0.5)S(0.5)LNLR
516	P08670;B0YJC4	P08670	Vimentin;Vimentin variant 3	VIM;VIM	420	16.192	18.231	3.4505	3.7941	689000	11848000	14083000	1156300	4159100	4971500	0.998586	7.88387e-29	229.97	0.5	1.36117e-13	184.31	7.88387e-29	229.97	2	825.934	_ISLPLPNFS(ph)SLNLR_	ISLPLPNFS(0.5)S(0.5)LNLR
519	P08670;B0YJC4	P08670	Vimentin;Vimentin variant 3	VIM;VIM	56	5.108	5.3383			400470	1015300	7927700	0	1328700	0	0.890903	3.6175e-13	170.95	0.498971	4.70549e-09	166.86	3.6175e-13	170.95	2	794.826	_SLYAS(ph)SPGGVYAT(ph)R_	SLYAS(0.501)S(0.499)PGGVY(0.002)AT(0.998)R
1670	P08670;B0YJC4	P08670	Vimentin;Vimentin variant 3	VIM;VIM	20	7.3264	7.3821	7.2308	7.0332	18713000	24129000	29377000	5833200	29898000	29590000	0.974268	0.00546186	167.67	0.98136	0.00475496	164.97	0.00546186	167.67	2	795.84	_M(ox)FGGPGT(ph)ASRPSSSR_	MFGGPGT(0.974)AS(0.025)RPSSSR
1671	P08670;B0YJC4	P08670	Vimentin;Vimentin variant 3	VIM;VIM	63	19.014	20.208	10.699	11.862	6187800	132520000	141300000	4295800	49250000	58562000	0.999417	3.6175e-13	170.95	0.997631	4.70549e-09	166.86	3.6175e-13	170.95	2	794.826	_SLYAS(ph)SPGGVYAT(ph)R_	SLYAS(0.501)S(0.499)PGGVY(0.002)AT(0.998)R
154	P08670;B0YJC4	P08670	Vimentin;Vimentin variant 3	VIM;VIM	419	1.0489	1.3194	3.5919	3.919	329140	2613000	381340	0	0	0	0.5	2.94945e-48	230.97	0.5	1.04361e-21	198.85	2.94945e-48	230.97	2	1035	_LEGEESRISLPLPN(de)FS(ph)SL_	LEGEESRISLPLPNFS(0.5)S(0.5)L
155	P08670;B0YJC4	P08670	Vimentin;Vimentin variant 3	VIM;VIM	420	5.1802	6.4472	4.3799	5.3294	1014800	28660000	12774000	1447600	29178000	15838000	0.5	2.94945e-48	230.97	0.5	1.04361e-21	198.85	2.94945e-48	230.97	2	1035	_LEGEESRISLPLPN(de)FS(ph)SL_	LEGEESRISLPLPNFS(0.5)S(0.5)L
1667	P08670;B0YJC4;B0YJC5;Q5JVS8	P08670	Vimentin;Vimentin variant 3;Vimentin variant 4;Vimentin	VIM;VIM;VIM;RP11-124N14.1-008;VIM	202	10.835	11.976	2.475	2.8657	7994700	108180000	118950000	13504000	32734000	39919000	0.442108	4.24905e-06	191.53	1	1.05702e-18	199.82	1.05702e-18	199.82	2	702.296	_EEAENT(ph)LQSFR_	EEAENT(1)LQSFR
481	P08670;B0YJC4;B0YJC5;Q5JVS8	P08670	Vimentin;Vimentin variant 3;Vimentin variant 4;Vimentin	VIM;VIM;VIM;RP11-124N14.1-008;VIM	202			3.3669	5.4101	0	0	0	4148500	40463000	8167700				1	0.0532308	134.49	0.0532308	134.49	2	766.325	_QREEAENT(ph)LQSF_	QREEAENT(1)LQSF
2064	Q7Z739	Q7Z739	YTH domain family protein 3	YTHDF3	177	4.7131	5.0479	2.133	2.6175	30983000	87961000	87391000	3886600	13516000	13411000	0.995126	0.00335499	141.86	0.999204	2.71832e-22	205.98	2.71832e-22	205.98	2	838.364	_AITDGQAGFGN(de)DT(ph)LSK_	AITDGQAGFGNDT(0.995)LS(0.005)K
